# Supplementary material for: Quantum behavior of the Duffing oscillator at the dissipative phase transition
Source: Nat Commun. 2023 May 20;14:2896. doi: 10.1038/s41467-023-38217-x (PMC10199948; doi:10.1038/s41467-023-38217-x)
Supplement: Supplementary file 3 — Source Data file [file 41467_2023_38217_MOESM3_ESM.zip]

Archive with 291 entries (254 files):
- Source_Data/
- Source_Data/Supplementary_Fig11/
- Source_Data/.DS_Store
- __MACOSX/Source_Data/._.DS_Store
- Source_Data/Supplementary_Fig4/
- Source_Data/Supplementary_Fig5/
- Source_Data/Main_Fig3/
- Source_Data/Main_Fig1b/
- Source_Data/Main_Fig1c/
- Source_Data/Supplementary_Fig12/
- Source_Data/Supplementary_Fig8/
- Source_Data/Main_Fig2_AND_Supplementary_Fig9/
- Source_Data/Supplementary_Fig6/
- Source_Data/readme.txt
- __MACOSX/Source_Data/._readme.txt
- Source_Data/Codes/
- Source_Data/Main_Fig4_AND_Supplementary_Fig10/
- Source_Data/Supplementary_Tab1/
- Source_Data/Supplementary_Fig11/Res20210119_1/
- Source_Data/Supplementary_Fig11/.DS_Store
- __MACOSX/Source_Data/Supplementary_Fig11/._.DS_Store
- Source_Data/Supplementary_Fig4/.DS_Store
- __MACOSX/Source_Data/Supplementary_Fig4/._.DS_Store
- Source_Data/Supplementary_Fig4/Fig_open.pdf
- Source_Data/Supplementary_Fig4/Fig_open.jpg
- __MACOSX/Source_Data/Supplementary_Fig4/._Fig_open.jpg
- Source_Data/Supplementary_Fig4/qfactor_2.nc
- Source_Data/Supplementary_Fig4/characterization_open.npy
- Source_Data/Supplementary_Fig5/.DS_Store
- __MACOSX/Source_Data/Supplementary_Fig5/._.DS_Store
- Source_Data/Supplementary_Fig5/Res20210106_1/
- Source_Data/Main_Fig3/Res20210120_5/
- Source_Data/Main_Fig3/Res20210119_1/
- Source_Data/Main_Fig3/.DS_Store
- __MACOSX/Source_Data/Main_Fig3/._.DS_Store
- Source_Data/Main_Fig3/Res20210121_1/
- Source_Data/Main_Fig3/Res20210122_2/
- Source_Data/Main_Fig3/Res20210120_1/
- Source_Data/Main_Fig3/Res20210119_4/
- Source_Data/Main_Fig3/Res20210121_5/
- Source_Data/Main_Fig3/Res20210121_4/
- Source_Data/Main_Fig3/Fig_transition.pdf
- __MACOSX/Source_Data/Main_Fig3/._Fig_transition.pdf
- Source_Data/Main_Fig3/Fig_transition.jpg
- Source_Data/Main_Fig1b/.DS_Store
- __MACOSX/Source_Data/Main_Fig1b/._.DS_Store
- Source_Data/Main_Fig1b/Res20201226_1/
- Source_Data/Main_Fig1c/.DS_Store
- __MACOSX/Source_Data/Main_Fig1c/._.DS_Store
- Source_Data/Main_Fig1c/Res20210202_13/
- Source_Data/Supplementary_Fig12/.DS_Store
- __MACOSX/Source_Data/Supplementary_Fig12/._.DS_Store
- Source_Data/Supplementary_Fig12/Res20210202_13/
- Source_Data/Supplementary_Fig8/.DS_Store
- __MACOSX/Source_Data/Supplementary_Fig8/._.DS_Store
- Source_Data/Supplementary_Fig8/Res20201229_1/
- Source_Data/Main_Fig2_AND_Supplementary_Fig9/Res20200901_1/
- Source_Data/Main_Fig2_AND_Supplementary_Fig9/.DS_Store
- __MACOSX/Source_Data/Main_Fig2_AND_Supplementary_Fig9/._.DS_Store
- Source_Data/Supplementary_Fig6/.DS_Store
- __MACOSX/Source_Data/Supplementary_Fig6/._.DS_Store
- Source_Data/Supplementary_Fig6/Res20210106_3/
- Source_Data/Codes/Supplementary_Fig6.py
- __MACOSX/Source_Data/Codes/._Supplementary_Fig6.py
- Source_Data/Codes/LoadPackages.py
- Source_Data/Codes/Main_Fig2_AND_Supplementary_Fig9.py
- Source_Data/Codes/Main_Fig1c_aux.py
- Source_Data/Codes/Supplementary_Fig11.py
- Source_Data/Codes/.DS_Store
- __MACOSX/Source_Data/Codes/._.DS_Store
- Source_Data/Codes/Supplementary_Fig12_aux.py
- Source_Data/Codes/Supplementary_Fig8.py
- Source_Data/Codes/LoadParameter.py
- Source_Data/Codes/Main_Fig2_AND_Supplementary_Fig9_aux.py
- Source_Data/Codes/Main_Fig4_AND_Supplementary_Fig10.py
- Source_Data/Codes/LoadSetup.py
- Source_Data/Codes/__pycache__/
- Source_Data/Codes/Main_Fig4_AND_Supplementary_Fig10_aux.py
- Source_Data/Codes/Supplementary_Fig8_aux.py
- Source_Data/Codes/Main_Fig1b_aux.py
- Source_Data/Codes/Supplementary_Fig11_aux.py
- Source_Data/Codes/Model/
- Source_Data/Codes/Experiment/
- Source_Data/Codes/Main_Fig3.py
- Source_Data/Codes/Supplementary_Fig4.py
- Source_Data/Codes/Main_Fig1c.py
- Source_Data/Codes/Supplementary_Tab1.py
- Source_Data/Codes/Supplementary_Fig5.py
- __MACOSX/Source_Data/Codes/._Supplementary_Fig5.py
- Source_Data/Codes/Main_Fig1b.py
- Source_Data/Codes/Supplementary_Fig12.py
- Source_Data/Main_Fig4_AND_Supplementary_Fig10/.DS_Store
- __MACOSX/Source_Data/Main_Fig4_AND_Supplementary_Fig10/._.DS_Store
- Source_Data/Main_Fig4_AND_Supplementary_Fig10/Res20210128_3/
- Source_Data/Supplementary_Tab1/.DS_Store
- __MACOSX/Source_Data/Supplementary_Tab1/._.DS_Store
- Source_Data/Supplementary_Tab1/Res20210101_1/
- __MACOSX/Source_Data/Supplementary_Tab1/._Res20210101_1
- Source_Data/Supplementary_Fig11/Res20210119_1/.DS_Store
- __MACOSX/Source_Data/Supplementary_Fig11/Res20210119_1/._.DS_Store
- Source_Data/Supplementary_Fig11/Res20210119_1/Setup
- __MACOSX/Source_Data/Supplementary_Fig11/Res20210119_1/._Setup
- Source_Data/Supplementary_Fig11/Res20210119_1/steady_state.nc
- Source_Data/Supplementary_Fig11/Res20210119_1/Fig_squeezing.pdf
- __MACOSX/Source_Data/Supplementary_Fig11/Res20210119_1/._Fig_squeezing.pdf
- Source_Data/Supplementary_Fig11/Res20210119_1/Fig_squeezing.jpg
- Source_Data/Supplementary_Fig11/Res20210119_1/steady_state_hist.nc
- Source_Data/Supplementary_Fig5/Res20210106_1/temperature_sweep.nc
- Source_Data/Supplementary_Fig5/Res20210106_1/Fig_output.pdf
- __MACOSX/Source_Data/Supplementary_Fig5/Res20210106_1/._Fig_output.pdf
- Source_Data/Supplementary_Fig5/Res20210106_1/Fig_output.jpg
- Source_Data/Supplementary_Fig5/Res20210106_1/characterization_output.npy
- Source_Data/Supplementary_Fig5/Res20210106_1/.DS_Store
- __MACOSX/Source_Data/Supplementary_Fig5/Res20210106_1/._.DS_Store
- Source_Data/Supplementary_Fig5/Res20210106_1/Setup
- __MACOSX/Source_Data/Supplementary_Fig5/Res20210106_1/._Setup
- Source_Data/Main_Fig3/Res20210120_5/.DS_Store
- __MACOSX/Source_Data/Main_Fig3/Res20210120_5/._.DS_Store
- Source_Data/Main_Fig3/Res20210120_5/Setup
- __MACOSX/Source_Data/Main_Fig3/Res20210120_5/._Setup
- Source_Data/Main_Fig3/Res20210120_5/steady_state.nc
- Source_Data/Main_Fig3/Res20210119_1/.DS_Store
- __MACOSX/Source_Data/Main_Fig3/Res20210119_1/._.DS_Store
- Source_Data/Main_Fig3/Res20210119_1/Setup
- __MACOSX/Source_Data/Main_Fig3/Res20210119_1/._Setup
- Source_Data/Main_Fig3/Res20210119_1/steady_state.nc
- Source_Data/Main_Fig3/Res20210121_1/.DS_Store
- __MACOSX/Source_Data/Main_Fig3/Res20210121_1/._.DS_Store
- Source_Data/Main_Fig3/Res20210121_1/Setup
- __MACOSX/Source_Data/Main_Fig3/Res20210121_1/._Setup
- Source_Data/Main_Fig3/Res20210121_1/steady_state.nc
- Source_Data/Main_Fig3/Res20210122_2/.DS_Store
- __MACOSX/Source_Data/Main_Fig3/Res20210122_2/._.DS_Store
- Source_Data/Main_Fig3/Res20210122_2/Setup
- __MACOSX/Source_Data/Main_Fig3/Res20210122_2/._Setup
- Source_Data/Main_Fig3/Res20210122_2/steady_state.nc
- Source_Data/Main_Fig3/Res20210120_1/.DS_Store
- __MACOSX/Source_Data/Main_Fig3/Res20210120_1/._.DS_Store
- Source_Data/Main_Fig3/Res20210120_1/Setup
- __MACOSX/Source_Data/Main_Fig3/Res20210120_1/._Setup
- Source_Data/Main_Fig3/Res20210120_1/steady_state.nc
- Source_Data/Main_Fig3/Res20210119_4/.DS_Store
- __MACOSX/Source_Data/Main_Fig3/Res20210119_4/._.DS_Store
- Source_Data/Main_Fig3/Res20210119_4/Setup
- __MACOSX/Source_Data/Main_Fig3/Res20210119_4/._Setup
- Source_Data/Main_Fig3/Res20210119_4/steady_state.nc
- Source_Data/Main_Fig3/Res20210121_5/.DS_Store
- __MACOSX/Source_Data/Main_Fig3/Res20210121_5/._.DS_Store
- Source_Data/Main_Fig3/Res20210121_5/Setup
- __MACOSX/Source_Data/Main_Fig3/Res20210121_5/._Setup
- Source_Data/Main_Fig3/Res20210121_5/steady_state.nc
- Source_Data/Main_Fig3/Res20210121_4/.DS_Store
- __MACOSX/Source_Data/Main_Fig3/Res20210121_4/._.DS_Store
- Source_Data/Main_Fig3/Res20210121_4/Setup
- __MACOSX/Source_Data/Main_Fig3/Res20210121_4/._Setup
- Source_Data/Main_Fig3/Res20210121_4/steady_state.nc
- Source_Data/Main_Fig1b/Res20201226_1/.DS_Store
- __MACOSX/Source_Data/Main_Fig1b/Res20201226_1/._.DS_Store
- Source_Data/Main_Fig1b/Res20201226_1/Setup
- __MACOSX/Source_Data/Main_Fig1b/Res20201226_1/._Setup
- Source_Data/Main_Fig1b/Res20201226_1/steady_state.nc
- Source_Data/Main_Fig1b/Res20201226_1/up_sweep.nc
- Source_Data/Main_Fig1b/Res20201226_1/Fig_hysteresis_b.pdf
- Source_Data/Main_Fig1b/Res20201226_1/down_sweep.nc
- Source_Data/Main_Fig1b/Res20201226_1/Fig_hysteresis_b.jpg
- Source_Data/Main_Fig1c/Res20210202_13/down_sweep_hist.nc
- Source_Data/Main_Fig1c/Res20210202_13/.DS_Store
- __MACOSX/Source_Data/Main_Fig1c/Res20210202_13/._.DS_Store
- Source_Data/Main_Fig1c/Res20210202_13/Setup
- __MACOSX/Source_Data/Main_Fig1c/Res20210202_13/._Setup
- Source_Data/Main_Fig1c/Res20210202_13/up_sweep_hist.nc
- Source_Data/Main_Fig1c/Res20210202_13/steady_state.nc
- Source_Data/Main_Fig1c/Res20210202_13/up_sweep.nc
- Source_Data/Main_Fig1c/Res20210202_13/Fig_hysteresis_c.pdf
- __MACOSX/Source_Data/Main_Fig1c/Res20210202_13/._Fig_hysteresis_c.pdf
- Source_Data/Main_Fig1c/Res20210202_13/Fig_hysteresis_c.jpg
- Source_Data/Main_Fig1c/Res20210202_13/steady_state_hist.nc
- Source_Data/Main_Fig1c/Res20210202_13/down_sweep.nc
- Source_Data/Supplementary_Fig12/Res20210202_13/.DS_Store
- __MACOSX/Source_Data/Supplementary_Fig12/Res20210202_13/._.DS_Store
- Source_Data/Supplementary_Fig12/Res20210202_13/Setup
- Source_Data/Supplementary_Fig12/Res20210202_13/Fig_dephasing.pdf
- __MACOSX/Source_Data/Supplementary_Fig12/Res20210202_13/._Fig_dephasing.pdf
- Source_Data/Supplementary_Fig12/Res20210202_13/Fig_dephasing.jpg
- Source_Data/Supplementary_Fig12/Res20210202_13/steady_state.nc
- Source_Data/Supplementary_Fig12/Res20210202_13/steady_state_hist.nc
- Source_Data/Supplementary_Fig8/Res20201229_1/.DS_Store
- __MACOSX/Source_Data/Supplementary_Fig8/Res20201229_1/._.DS_Store
- Source_Data/Supplementary_Fig8/Res20201229_1/Fig_loop.jpg
- __MACOSX/Source_Data/Supplementary_Fig8/Res20201229_1/._Fig_loop.jpg
- Source_Data/Supplementary_Fig8/Res20201229_1/Fig_loop.pdf
- __MACOSX/Source_Data/Supplementary_Fig8/Res20201229_1/._Fig_loop.pdf
- Source_Data/Supplementary_Fig8/Res20201229_1/Setup
- Source_Data/Supplementary_Fig8/Res20201229_1/steady_state.nc
- Source_Data/Supplementary_Fig8/Res20201229_1/up_sweep.nc
- Source_Data/Supplementary_Fig8/Res20201229_1/down_sweep.nc
- Source_Data/Main_Fig2_AND_Supplementary_Fig9/Res20200901_1/Fig_metastability_b_c.jpg
- Source_Data/Main_Fig2_AND_Supplementary_Fig9/Res20200901_1/Fig_metastability_b_c.pdf
- __MACOSX/Source_Data/Main_Fig2_AND_Supplementary_Fig9/Res20200901_1/._Fig_metastability_b_c.pdf
- Source_Data/Main_Fig2_AND_Supplementary_Fig9/Res20200901_1/.DS_Store
- __MACOSX/Source_Data/Main_Fig2_AND_Supplementary_Fig9/Res20200901_1/._.DS_Store
- Source_Data/Main_Fig2_AND_Supplementary_Fig9/Res20200901_1/Setup
- __MACOSX/Source_Data/Main_Fig2_AND_Supplementary_Fig9/Res20200901_1/._Setup
- Source_Data/Main_Fig2_AND_Supplementary_Fig9/Res20200901_1/Fig_gap.jpg
- Source_Data/Main_Fig2_AND_Supplementary_Fig9/Res20200901_1/Fig_gap.pdf
- __MACOSX/Source_Data/Main_Fig2_AND_Supplementary_Fig9/Res20200901_1/._Fig_gap.pdf
- Source_Data/Main_Fig2_AND_Supplementary_Fig9/Res20200901_1/up_sweep.nc
- Source_Data/Main_Fig2_AND_Supplementary_Fig9/Res20200901_1/Fig_metastability_a.jpg
- __MACOSX/Source_Data/Main_Fig2_AND_Supplementary_Fig9/Res20200901_1/._Fig_metastability_a.jpg
- Source_Data/Main_Fig2_AND_Supplementary_Fig9/Res20200901_1/Fig_metastability_a.pdf
- __MACOSX/Source_Data/Main_Fig2_AND_Supplementary_Fig9/Res20200901_1/._Fig_metastability_a.pdf
- Source_Data/Main_Fig2_AND_Supplementary_Fig9/Res20200901_1/down_sweep.nc
- Source_Data/Supplementary_Fig6/Res20210106_3/Fig_input.pdf
- __MACOSX/Source_Data/Supplementary_Fig6/Res20210106_3/._Fig_input.pdf
- Source_Data/Supplementary_Fig6/Res20210106_3/Fig_input.jpg
- Source_Data/Supplementary_Fig6/Res20210106_3/.DS_Store
- __MACOSX/Source_Data/Supplementary_Fig6/Res20210106_3/._.DS_Store
- Source_Data/Supplementary_Fig6/Res20210106_3/Setup
- __MACOSX/Source_Data/Supplementary_Fig6/Res20210106_3/._Setup
- Source_Data/Supplementary_Fig6/Res20210106_3/steady_state.nc
- Source_Data/Supplementary_Fig6/Res20210106_3/up_sweep.nc
- Source_Data/Supplementary_Fig6/Res20210106_3/characterization_inout.npy
- Source_Data/Supplementary_Fig6/Res20210106_3/down_sweep.nc
- Source_Data/Codes/__pycache__/LoadParameter.cpython-39.pyc
- Source_Data/Codes/__pycache__/Main_Fig4_AND_Supplementary_Fig10_aux.cpython-39.pyc
- Source_Data/Codes/__pycache__/Main_Fig1c_aux.cpython-39.pyc
- Source_Data/Codes/__pycache__/Supplementary_Fig10_aux.cpython-39.pyc
- Source_Data/Codes/__pycache__/Supplementary_Fig8_aux.cpython-39.pyc
- Source_Data/Codes/__pycache__/LoadSetup.cpython-39.pyc
- Source_Data/Codes/__pycache__/Main_Fig2_AND_Supplementary_Fig8_Fig9_aux.cpython-39.pyc
- Source_Data/Codes/__pycache__/Sypplementary_Fig10_aux.cpython-39.pyc
- Source_Data/Codes/__pycache__/Main_Fig2_AND_Supplementary_Fig9_aux.cpython-39.pyc
- Source_Data/Codes/__pycache__/Supplementary_Fig12_aux.cpython-39.pyc
- Source_Data/Codes/__pycache__/LoadPackages.cpython-39.pyc
- Source_Data/Codes/__pycache__/Supplementary_Fig11_aux.cpython-39.pyc
- Source_Data/Codes/__pycache__/Main_Fig1b_aux.cpython-39.pyc
- Source_Data/Codes/__pycache__/Main_Fig4_AND_Supplementary_Fig11_aux.cpython-39.pyc
- Source_Data/Codes/__pycache__/LoadExperiment.cpython-39.pyc
- Source_Data/Codes/Model/.DS_Store
- __MACOSX/Source_Data/Codes/Model/._.DS_Store
- Source_Data/Codes/Model/Model_FokkerPlanck.py
- Source_Data/Codes/Model/__pycache__/
- Source_Data/Codes/Model/Model_MasterEqn.py
- Source_Data/Codes/Model/Model_Sample.py
- Source_Data/Codes/Model/Model_MeanField.py
- Source_Data/Codes/Experiment/.DS_Store
- __MACOSX/Source_Data/Codes/Experiment/._.DS_Store
- Source_Data/Codes/Experiment/Experiment_DataRearrangement.py
- Source_Data/Codes/Experiment/__pycache__/
- Source_Data/Codes/Experiment/Experiment_Units.py
- Source_Data/Main_Fig4_AND_Supplementary_Fig10/Res20210128_3/.DS_Store
- __MACOSX/Source_Data/Main_Fig4_AND_Supplementary_Fig10/Res20210128_3/._.DS_Store
- Source_Data/Main_Fig4_AND_Supplementary_Fig10/Res20210128_3/Fig_moments.pdf
- __MACOSX/Source_Data/Main_Fig4_AND_Supplementary_Fig10/Res20210128_3/._Fig_moments.pdf
- Source_Data/Main_Fig4_AND_Supplementary_Fig10/Res20210128_3/Fig_moments.jpg
- Source_Data/Main_Fig4_AND_Supplementary_Fig10/Res20210128_3/Setup
- __MACOSX/Source_Data/Main_Fig4_AND_Supplementary_Fig10/Res20210128_3/._Setup
- Source_Data/Main_Fig4_AND_Supplementary_Fig10/Res20210128_3/Fig_fancy.jpg
- __MACOSX/Source_Data/Main_Fig4_AND_Supplementary_Fig10/Res20210128_3/._Fig_fancy.jpg
- Source_Data/Main_Fig4_AND_Supplementary_Fig10/Res20210128_3/Fig_fancy.pdf
- __MACOSX/Source_Data/Main_Fig4_AND_Supplementary_Fig10/Res20210128_3/._Fig_fancy.pdf
- Source_Data/Main_Fig4_AND_Supplementary_Fig10/Res20210128_3/Fig_tomography.jpg
- __MACOSX/Source_Data/Main_Fig4_AND_Supplementary_Fig10/Res20210128_3/._Fig_tomography.jpg
- Source_Data/Main_Fig4_AND_Supplementary_Fig10/Res20210128_3/Fig_tomography.pdf
- __MACOSX/Source_Data/Main_Fig4_AND_Supplementary_Fig10/Res20210128_3/._Fig_tomography.pdf
- Source_Data/Main_Fig4_AND_Supplementary_Fig10/Res20210128_3/steady_state.nc
- Source_Data/Main_Fig4_AND_Supplementary_Fig10/Res20210128_3/steady_state_hist.nc
- Source_Data/Supplementary_Tab1/Res20210101_1/current_sweep.nc
- Source_Data/Supplementary_Tab1/Res20210101_1/.DS_Store
- __MACOSX/Source_Data/Supplementary_Tab1/Res20210101_1/._.DS_Store
- Source_Data/Supplementary_Tab1/Res20210101_1/characterization_closed.npy
- Source_Data/Supplementary_Tab1/Res20210101_1/Fig_closed.jpg
- __MACOSX/Source_Data/Supplementary_Tab1/Res20210101_1/._Fig_closed.jpg
- Source_Data/Supplementary_Tab1/Res20210101_1/Fig_closed.pdf
- __MACOSX/Source_Data/Supplementary_Tab1/Res20210101_1/._Fig_closed.pdf
- Source_Data/Codes/Model/__pycache__/Model_MasterEqn.cpython-39.pyc
- Source_Data/Codes/Model/__pycache__/Model_Sample.cpython-37.pyc
- Source_Data/Codes/Model/__pycache__/Model_MeanField.cpython-37.pyc
- Source_Data/Codes/Model/__pycache__/Model_FokkerPlanck.cpython-39.pyc
- Source_Data/Codes/Model/__pycache__/Model_Moments.cpython-39.pyc
- Source_Data/Codes/Model/__pycache__/Model_FokkerPlanck.cpython-37.pyc
- Source_Data/Codes/Model/__pycache__/Model_MeanField.cpython-39.pyc
- Source_Data/Codes/Model/__pycache__/Model_Moments.cpython-37.pyc
- Source_Data/Codes/Model/__pycache__/Model_Sample.cpython-39.pyc
- Source_Data/Codes/Model/__pycache__/Model_MasterEqn.cpython-37.pyc
- Source_Data/Codes/Experiment/__pycache__/Experiment_Histogram.cpython-39.pyc
- Source_Data/Codes/Experiment/__pycache__/Experiment_Units.cpython-39.pyc
- Source_Data/Codes/Experiment/__pycache__/Experiment_DataRearrangement.cpython-37.pyc
- Source_Data/Codes/Experiment/__pycache__/Experiment_Units.cpython-37.pyc
- Source_Data/Codes/Experiment/__pycache__/Experiment_DataRearrangement.cpython-39.pyc
- Source_Data/Codes/Experiment/__pycache__/Experiment_Histogram.cpython-37.pyc
