# Supplementary material for: Quantum behavior of the Duffing oscillator at the dissipative phase transition
Source: Nat Commun. 2023 May 20;14:2896. doi: 10.1038/s41467-023-38217-x (PMC10199948; doi:10.1038/s41467-023-38217-x)
Supplement: Supplementary file 3 — Source Data file [file 41467_2023_38217_MOESM3_ESM.zip › Source_Data/readme.txt]

Python environment:

python 3.9.7
numpy 1.23.5
scipy 1.10.0
matplotlib 3.7.0
xarray 2022.11.0
mpmath 1.2.1
qutip 4.7.1 
