# Supplementary material for: Quantum behavior of the Duffing oscillator at the dissipative phase transition
Source: Nat Commun. 2023 May 20;14:2896. doi: 10.1038/s41467-023-38217-x (PMC10199948; doi:10.1038/s41467-023-38217-x)
Supplement: Supplementary file 3 — Source Data file [file 41467_2023_38217_MOESM3_ESM.zip › Source_Data/Codes/Supplementary_Fig6.py]

from LoadPackages import *

#%%
def func_planck(A, B, V, G, noi, w_RF, Bw):
    P_in = np.float_power(V+B,2)/2/50
    return  G*(A*P_in + Bw*const.hbar*w_RF*(noi+1))

def residuals(params, P, V, G, noi, w_RF, Bw):
    A, B = params
    return np.array(P) - 50*func_planck(A, B, V, G, noi, w_RF, Bw)

#%% load Characterization
exp_date = 'Res20210106_1'
OutParameters = np.load('../Supplementary_Fig5/'+exp_date+'/characterization_output.npy',allow_pickle=True)

#%% load Setup
os.chdir(hub)
exp_date= 'Res20210106_3'
path_name = '../Supplementary_Fig6/'+exp_date
os.chdir(path_name)

res_setup = LS.LoadSetup(path_name)

w_RF = res_setup['w_RF']
V_list = res_setup['V_list']
Bw = res_setup['Bw']

#%% load Experiment
v2_list = []
dv2_list = []
sweeps = ['up_sweep.nc', 'down_sweep.nc', 'steady_state.nc']
for sweep_name in sweeps:
    with xr.open_dataarray(sweep_name, engine="h5netcdf") as data_raw:
        v2_list.append( np.mean(data_raw.values, axis=-1) )
        dv2_list.append( np.std(data_raw.values, axis=-1) )

#%% processing
Res_calibration = {}
Res_calibration.update(OutParameters.item())
G = Res_calibration['Gain']
noi = Res_calibration['noi']

V_fit = np.linspace(1, 1020, 51)
Att_list = []
V0_list = []
v2_list_fit = []
for num in range(0,3):
    params_guess = [1E-13, 5E-2] # initial guess of attenuation in dB
    params = least_squares(residuals, params_guess, args=(v2_list[num], V_list/1E3, G, noi, w_RF, Bw) )
    A, B = params.x
    v2_list_fit.append( func_planck(A, B, V_fit/1E3, G, noi, w_RF, Bw) )
    Att_list.append(A)
    V0_list.append(B)
Res_calibration['Att'] = Att_list
Res_calibration['V0'] = V0_list

np.save('characterization_inout.npy', Res_calibration)

#%% plots
fig = pl.figure(figsize=(18*cm,5*cm))
grid = pl.GridSpec(1,3, wspace=0.4, hspace=0)
for num in range(0,3):
    ax1 = pl.subplot(grid[0,num])
    ax1.errorbar(V_list[::2], v2_list[num][::2]/50*1E6, yerr=dv2_list[num][::2]*((2.05/(2**14))**2)/50*1E6, fmt='o', mfc='b', mec='k', ecolor='k', elinewidth=1, capsize=3, ms=3)
    ax1.plot(V_fit, v2_list_fit[num]*1E6, color='C3', linewidth=1)
    ax1.set_xlabel(r'Voltage $V_{\rm d}$ (mV)')
    ax1.set_ylabel(r'$P_{\rm s,out}$ ($\rm \mu W$)')
    Att_dB = 10*np.log10(Att_list[num])
    Bmv = V0_list[num]*1E3
    ax1.set_title('A='+str(round(Att_dB,2))+r' dB, $V_{\rm off}=$'+str(round(Bmv,2))+' mV')
    
    ymin = v2_list_fit[num][0]*1E6
    ymax = v2_list_fit[num][-1]*1E6
    dy = (ymax-ymin)/5
    ax1.set_ylim(ymin-dy,ymax+dy)
    
fig.text(0.072, 0.93, 'a', ha='center', fontsize=8, weight='bold')
fig.text(0.358, 0.93, 'b', ha='center', fontsize=8, weight='bold')
fig.text(0.642, 0.93, 'c', ha='center', fontsize=8, weight='bold')

pl.savefig('Fig_input.pdf', bbox_inches='tight')
pl.savefig('Fig_input.jpg', bbox_inches='tight')
pl.show()
