# Supplementary material for: Quantum behavior of the Duffing oscillator at the dissipative phase transition
Source: Nat Commun. 2023 May 20;14:2896. doi: 10.1038/s41467-023-38217-x (PMC10199948; doi:10.1038/s41467-023-38217-x)
Supplement: Supplementary file 3 — Source Data file [file 41467_2023_38217_MOESM3_ESM.zip › Source_Data/Codes/LoadPackages.py]

import sys
import os
import re

import matplotlib as mpl
import matplotlib.pyplot as pl
from matplotlib.colors import ListedColormap
from mpl_toolkits.axes_grid1 import make_axes_locatable
import matplotlib.gridspec as gridspec

import numpy as np
import xarray as xr

import scipy as sci
from scipy import constants as const
from scipy import optimize
from scipy.optimize import least_squares

import mpmath as nm

from qutip import *

#%%
pl.rcParams.update({'font.size':6})
cm = 1/2.54

hub = os.getcwd()
Phi0 = const.hbar/(2.0*const.e) # reduced flux

#%%
from Experiment import Experiment_Units as EU
from Experiment import Experiment_DataRearrangement as ED

from Model import Model_Sample as MS
from Model import Model_FokkerPlanck as MFP
from Model import Model_MasterEqn as MME
from Model import Model_MeanField as MMF

#%%
import LoadParameter as LP
import LoadSetup as LS
