# Supplementary material for: Quantum behavior of the Duffing oscillator at the dissipative phase transition
Source: Nat Commun. 2023 May 20;14:2896. doi: 10.1038/s41467-023-38217-x (PMC10199948; doi:10.1038/s41467-023-38217-x)
Supplement: Supplementary file 3 — Source Data file [file 41467_2023_38217_MOESM3_ESM.zip › Source_Data/Codes/Main_Fig1c_aux.py]

from LoadPackages import *

color_list = ['b','r','m']
fmt_list = ['s','D','o']
label_list = ['up', 'down', 'constant']

def func_lorentz(coeffs,x,c):
        b = coeffs
        return 10/(b*(x-c)**2+1)

def Plot(xi_mat,a_mat, da_mat, n_mat, dn_mat, mom_mat):
    pl.rcParams.update({'font.size':8})
    
    fig = pl.figure(figsize=(2.5,4.0))
    grid = pl.GridSpec(3,1, wspace=0.0, hspace=0.04)
    
    xi_c = np.zeros(3)
    
    for num_plot in range(0,3):
        ax = pl.subplot(grid[num_plot,0])
        if num_plot == 0:
            num_ad = 0
            num_a = 1
            
        elif num_plot == 1:
            num_ad = 1
            num_a = 1
        else:
            num_ad = 2
            num_a = 2

        for num_mode in range(0,3):
            xi_plot = xi_mat[num_mode]/(2*np.pi)/1E6
            if num_plot == 0:
                mom = a_mat[num_mode]
                dmom = da_mat[num_mode]
                
                # locate transition point
                ph = np.unwrap(np.angle(a_mat[num_mode]))
                params = ED.LS_phase(ph,xi_plot)
                xi_c[num_mode] = params[-1]
                
            elif num_plot == 1:
                mom = n_mat[num_mode] 
                dmom = dn_mat[num_mode] 
            
            else:
                mom_1 = mom_mat[num_mode][:,2,2] 
                mom_2 = mom_mat[num_mode][:,1,1]
                mom = np.abs(mom_1)/(mom_2**2) -1
                dmom = np.zeros(np.shape(mom))

            ax.errorbar(xi_plot,np.abs(mom), yerr=np.abs(dmom),\
                            fmt='.', color=color_list[num_mode], elinewidth=1, markersize=3)

            if num_plot == 0:
                ax.vlines(xi_c[num_mode],-1,5, color='grey', linewidth=1, linestyle='dashed',alpha=1)
                ax.set_xticks([])
                ax.set_xlim(0,np.max(xi_plot)+0.1)
                ax.set_ylim(-1,5)
                ax.set_yticks([0,2,4])
                if num_mode == 0:
                    ax.text(-0.17, 0.5, r'$\left|\langle a \rangle\right|$', va='center', rotation='vertical', transform=ax.transAxes)
            
            elif num_plot == 1:
                ax.vlines(xi_c[num_mode],-1,19, color='grey', linewidth=1, linestyle='dashed',alpha=1)
                ax.set_xticks([])
                ax.set_xlim(0,np.max(xi_plot)+0.1)
                ax.set_ylim(-1,19)
                ax.set_yticks([0,8,16])
                if num_mode == 0:
                    ax.text(-0.17, 0.5, r'$\langle a^{\dagger}a \rangle$', va='center', rotation='vertical', transform=ax.transAxes)
            
            elif num_plot == 2:
                ax.vlines(xi_c[num_mode],-1,11, color='grey', linewidth=1, linestyle='dashed',alpha=1)
                
                indx1 = np.where(np.abs(mom) < 10)
                indx2 = np.where(np.abs(mom) > 0)
                indx =  np.intersect1d(indx1,indx2)
                
                xi_plot = xi_plot[indx]
                mom = np.abs(mom[indx])
                xi_sim = np.linspace(0, xi_mat[num_mode][-1],100)/(2*np.pi)/1E6
                g_sim = func_lorentz(20,xi_sim, xi_c[num_mode])
                
                ind_x = np.where(xi_sim > xi_c[num_mode]-0.15)
                ax.plot(xi_sim[ind_x], g_sim[ind_x], color=color_list[num_mode], linewidth=1,alpha=1)

                ax.set_xlim(0,np.max(xi_plot)+0.1)
                ax.set_xticks([0.2,float(format(np.max(xi_plot)/2,'.1f'))+0.1,float(format(np.max(xi_plot),'.1f'))-0.1])
                ax.set_ylim(-1, 11)
                ax.set_yticks([0,5,10])
                
                if num_mode == 0:
                    ax.text(-0.17, 0.5, r'$g^{(2)}(0)-1$', va='center', rotation='vertical', transform=ax.transAxes)

            
    fig.text(0.5, 0.04, 'Driving strength, '+r'$\xi/2\pi$'+r' ($\rm MHz$)', ha='center')
    fig.align_labels()
    pl.savefig('Fig_hysteresis_c.pdf', bbox_inches='tight')
    pl.savefig('Fig_hysteresis_c.jpg', bbox_inches='tight')
    pl.show()
    
    print(xi_c)

    return None
