# Supplementary material for: Quantum behavior of the Duffing oscillator at the dissipative phase transition
Source: Nat Commun. 2023 May 20;14:2896. doi: 10.1038/s41467-023-38217-x (PMC10199948; doi:10.1038/s41467-023-38217-x)
Supplement: Supplementary file 3 — Source Data file [file 41467_2023_38217_MOESM3_ESM.zip › Source_Data/Codes/Supplementary_Fig11.py]

from LoadPackages import *
import Supplementary_Fig11_aux as AUX

#%% load Setup
os.chdir(hub)
exp_date= 'Res20210119_1'
path_name = '../Supplementary_Fig11/'+exp_date
os.chdir(path_name)

res_setup = LS.LoadSetup(path_name)

w_RF = res_setup['w_RF']
V_list = res_setup['V_list']
Bw = res_setup['Bw']

#%% load Parameter
res_parameters = LP.LoadParameters(res_setup)

omega = res_parameters['omega']
U = -res_parameters['U']
# gamma_ph = res_parameters['gamma_ph']
gamma_amp = res_parameters['gamma_amp']
gamma_io = res_parameters['gamma_io']
gamma_flux = res_parameters['gamma_flux']

A_list = res_parameters['Att']
B_list = res_parameters['V0']
xi_list = EU.mV2xi(V_list, A_list[-1], B_list[-1], omega) * np.sqrt(gamma_flux) 

delta_w = omega - w_RF

#%% load Experiment
with xr.open_dataarray("steady_state_hist.nc", engine="h5netcdf") as data_raw:
    m2_list = data_raw.values

#%% load Experiment (moments)
# with xr.open_dataarray("steady_state.nc", engine="h5netcdf") as data_raw:
#     a2_list = np.mean(data_raw.sel(Moments='a').values, axis=-1) 
#     da2_list = np.std(data_raw.sel(Moments='a').values, axis=-1) 
    
#     n2_list = np.mean(data_raw.sel(Moments='ada').values, axis=-1) 
#     dn2_list = np.std(data_raw.sel(Moments='ada').values, axis=-1)

#%% combine data 
# m2_list[:,0,1] = a2_list.conj()
# m2_list[:,1,0] = a2_list
# m2_list[:,1,1] = n2_list

#%% load simulation
m2_list_sim = []
for xi_sim in xi_list: 
    m2_xi_sim  = MFP.CalculateSsMoments(omega,U,xi_sim,gamma_amp,w_RF, m_order=4)
    m2_list_sim.append(m2_xi_sim)
    
m2_list_sim = np.array(m2_list_sim) 

#%% processing
G_correction = np.abs(m2_list_sim[-1,1,1]/m2_list[-1,1,1])
G_mat = np.zeros((4,4))
for m in range(4):
    for n in range(4):
        G_mat[m,n] = np.power(G_correction, (m+n)/2)
        
m2_list = m2_list * G_mat

#%% Plot
label = 'squeezing_'
AUX.Plot(xi_list,m2_list, m2_list_sim)
