# Supplementary material for: Quantum behavior of the Duffing oscillator at the dissipative phase transition
Source: Nat Commun. 2023 May 20;14:2896. doi: 10.1038/s41467-023-38217-x (PMC10199948; doi:10.1038/s41467-023-38217-x)
Supplement: Supplementary file 3 — Source Data file [file 41467_2023_38217_MOESM3_ESM.zip › Source_Data/Codes/Supplementary_Fig12_aux.py]

from LoadPackages import *

def Plot(xi_list, m2_list, m2_list_sim, m2_list_sim2, m2_list_sim3):
    fig = pl.figure(figsize=(18*cm,5*cm))
    grid = pl.GridSpec(2,3, wspace=0.4, hspace=0.06)
    
    for num_plot in range(0,3):
        if num_plot == 0:
            ax = pl.subplot(grid[0,0])
            ax2 = pl.subplot(grid[1,0])
            num_ad = 0
            num_a = 1
            yname = r'$\langle a \rangle$'
    
        elif num_plot == 1:
            ax = pl.subplot(grid[0,1])
            ax2 = pl.subplot(grid[1,1])
            num_ad = 1
            num_a = 1
            yname = r'$\langle a^{\dagger}a \rangle$'
            
        elif num_plot == 2:
            ax = pl.subplot(grid[0,2])
            ax2 = pl.subplot(grid[1,2])
            num_ad = 0
            num_a = 2
            yname = r'$\langle aa \rangle$'
            
        #%% simulation ()
        mom_sim = m2_list_sim[ :, num_ad, num_a]
        ph_sim = np.unwrap(np.angle(mom_sim))
    
        Gc2 = m2_list_sim2[-1,1,1]/m2_list_sim[-1,1,1]
        mom_sim2 = m2_list_sim2[ :, num_ad, num_a]/np.power(Gc2, (num_ad+num_a)/2)
        ph_sim2 = np.unwrap(np.angle(mom_sim2))
        
        Gc3 = m2_list_sim3[-1,1,1]/m2_list_sim[-1,1,1] 
        mom_sim3 = m2_list_sim3[ :, num_ad, num_a]/np.power(Gc3, (num_ad+num_a)/2)
        ph_sim3 = np.unwrap(np.angle(mom_sim3))
        
        #%% experiment
        mom = m2_list[:, num_ad, num_a]
        ph = np.unwrap(np.angle(m2_list[:, num_ad, num_a]))
        ph = ph - (ph[-1]-ph_sim[-1])
 
        #%%
        xi_plot = xi_list/(2*np.pi)/1E6
        ymax = np.ceil(np.abs(m2_list_sim[-1,num_ad,num_a])*1.2)
        if ymax%2 != 0:
            ymax += 1
            
        ax.scatter(xi_plot,np.abs(mom), marker='o', color='y', s=3, label='Experiment')
        ax.plot(xi_plot, np.abs(mom_sim), color='k', linewidth=1, alpha=0.8, label='Theory-1')    
        ax.plot(xi_plot, np.abs(mom_sim2), color='k', linewidth=1, linestyle='--', label='Theory-2') 
        ax.plot(xi_plot, np.abs(mom_sim3), color='purple', linewidth=1, zorder=10, label='Theory-3') 
            
        ax2.scatter(xi_plot,ph, marker='o', color='y', s=3)
        ax2.plot(xi_plot, ph_sim, color='k', linewidth=1, alpha=0.8)  
        ax2.plot(xi_plot, ph_sim2, color='k', linewidth=1, linestyle='--')  
        ax2.plot(xi_plot, ph_sim3, color='purple', linewidth=1, zorder=10)  
    
        ax.set_ylabel(r'$\left|\right.$'+yname+r'$\left.\right|$')
        ax.set_xlim(0,np.max(xi_plot)+0.1)    
        ax.set_ylim(-1,ymax+1)
        ax.set_yticks([0,ymax/2,ymax])
        ax.set_xticks([])
        
        if num_plot == 0:
            handles, labels = ax.get_legend_handles_labels()
            labels, handles = zip(*sorted(zip(labels, handles), key=lambda t: t[0]))
            ax.legend(handles, labels, loc='upper left',bbox_to_anchor=(-0.03, 1.35), ncol=4, columnspacing=11.6)
        
        ax2.set_ylabel(r'$\arg\left[\right.$'+yname+r'$\left.\right]$')
        ax2.set_xlim(0,np.max(xi_plot)+0.1)
        ax2.set_ylim(-3.3,3.3)
        ax2.set_yticks([-np.pi, 0, np.pi])
        ax2.set_yticklabels([r'$-\pi$', r'$0$', r'$\pi$'])
        ax2.set_xticks([0.2,float(format(np.max(xi_plot)/2,'.1f')),float(format(np.max(xi_plot),'.1f'))-0.2])
        ax2.set_xlabel(r'Driving strength, $\xi/2\pi$ ($\rm MHz$)')
    
    fig.text(0.078, 0.85, 'a', ha='center', fontsize=8, weight='bold')
    fig.text(0.364, 0.85, 'b', ha='center', fontsize=8, weight='bold')
    fig.text(0.648, 0.85, 'c', ha='center', fontsize=8, weight='bold')
    
    fig.align_labels()
    
    pl.savefig('Fig_dephasing.pdf', bbox_inches='tight')
    pl.savefig('Fig_dephasing.jpg', bbox_inches='tight')
    pl.show()
