# Supplementary material for: Quantum behavior of the Duffing oscillator at the dissipative phase transition
Source: Nat Commun. 2023 May 20;14:2896. doi: 10.1038/s41467-023-38217-x (PMC10199948; doi:10.1038/s41467-023-38217-x)
Supplement: Supplementary file 3 — Source Data file [file 41467_2023_38217_MOESM3_ESM.zip › Source_Data/Codes/Supplementary_Fig8.py]

from LoadPackages import *
import Supplementary_Fig8_aux as AUX

#%% load Setup
os.chdir(hub)
exp_date= 'Res20201229_1' 
path_name = '../Supplementary_Fig8/'+exp_date
os.chdir(path_name)

res_setup = LS.LoadSetup(path_name)
w_RF = res_setup['w_RF']
V_list = res_setup['V_list']
tau_list = res_setup['T2']

tau_offset = res_setup['Edge'] + 250*1E-9
tau_list_corrected = np.array(tau_list) - tau_offset

#%% Load Parameter
res_parameters = LP.LoadParameters(res_setup)

omega = res_parameters['omega']
U = -res_parameters['U']
# gamma_ph = res_parameters['gamma_ph']
gamma_amp = res_parameters['gamma_amp']
gamma_io = res_parameters['gamma_io']
gamma_flux = res_parameters['gamma_flux']

A_list = res_parameters['Att']
B_list = res_parameters['V0']
xi_mat = []
for num_sweep in range(3):
    A = A_list[num_sweep]
    B = B_list[num_sweep]
    xi_mat.append( EU.mV2xi(V_list, A, B, omega) * np.sqrt(gamma_io) )

xi_list = np.mean(xi_mat, axis=0)

#%% Load Experiment
s22_mat = []
sweeps = ['up_sweep.nc', 'down_sweep.nc', 'steady_state.nc']
for sweep_name in sweeps:
    with xr.open_dataarray(sweep_name, engine="h5netcdf") as data_raw:
        s22_mat.append( data_raw.values )

#%% plots
AUX.Plot_loop(tau_list_corrected, xi_list, s22_mat)
# AUX.Plot_area(tau_list_corrected, xi_list, s22_mat, gamma_amp)
# AUX.Plot_gap(tau_list, xi_list, s22_mat)
