# Supplementary material for: Quantum behavior of the Duffing oscillator at the dissipative phase transition
Source: Nat Commun. 2023 May 20;14:2896. doi: 10.1038/s41467-023-38217-x (PMC10199948; doi:10.1038/s41467-023-38217-x)
Supplement: Supplementary file 3 — Source Data file [file 41467_2023_38217_MOESM3_ESM.zip › Source_Data/Codes/LoadParameter.py]

from LoadPackages import *

#%% 
def LoadParameters(res_setup):
    path_name = os.getcwd() 
    os.chdir(hub)
    
    Results = dict()
    # Autotune
    try:
        Iant1 = res_setup['Iant1']
        Iant2 = res_setup['Iant2']
    except:
        Iant1 = 0
        Iant2 = 0
    # Iant1 = res_setup['Iant1']
    # Iant2 = res_setup['Iant2']
    
    AutoResults = np.load('../Supplementary_Tab1/Res20210101_1/characterization_closed.npy')
    omega2, U2 = MS.Model(AutoResults, Iant1, Iant2)
    Results['omega'] = omega2
    Results['U'] = U2
    
    # Q-Factor
    QResults = np.load('../Supplementary_Fig4/characterization_open.npy', allow_pickle=True).item()
    poly_phi = QResults['Poly_phi']
    rio = QResults['rio_phi']
    gamma_ph = rio * poly_phi(omega2)
    
    poly_c = QResults['Poly_c']
    gamma_io = poly_c(omega2)
    
    gamma_0 = QResults['gamma_0']

    Results['gamma_flux'] = gamma_0 * 0.5
    Results['gamma_ph'] = gamma_ph
    Results['gamma_amp'] = gamma_0 + gamma_io 
    Results['gamma_io'] = gamma_io


    # Input-Output
    IOResults = np.load('../Supplementary_Fig6/Res20210106_3/characterization_inout.npy',allow_pickle=True).item()
    Results.update(IOResults)
    Results['Att'] = np.array(Results['Att']) 

    os.chdir(path_name)
    
    return Results
