# Supplementary material for: Quantum behavior of the Duffing oscillator at the dissipative phase transition
Source: Nat Commun. 2023 May 20;14:2896. doi: 10.1038/s41467-023-38217-x (PMC10199948; doi:10.1038/s41467-023-38217-x)
Supplement: Supplementary file 3 — Source Data file [file 41467_2023_38217_MOESM3_ESM.zip › Source_Data/Codes/Main_Fig2_AND_Supplementary_Fig9_aux.py]

from LoadPackages import *

def PolyArea(x,y):
    return 0.5*np.abs(np.dot(x,np.roll(y,1))-np.dot(y,np.roll(x,1)))

def func_exp(coeffs,x):
    a, b = coeffs
    return a*np.exp(-b*x)
def residual(coeffs,x,y):
    return y-func_exp(coeffs,x)

color_list = ['r','b','g']
fmt_list = ['s','D','o']

N_color = 50
vals = np.ones((N_color,4))
vals[:,0] = np.linspace(0.9,0.7,N_color)
vals[:,1] = 0.0 * np.ones(N_color)
vals[:,2] = np.linspace(0.0,0.7,N_color)
# vals[:,3] = np.linspace(0.5,0.9,N_color)
cmap_red = ListedColormap(vals)

vals = np.ones((N_color,4))
vals[:,0] = np.linspace(0.0,0.7,N_color)
vals[:,1] = 0.0 * np.ones(N_color)
vals[:,2] = np.linspace(0.9,0.7,N_color)
# vals[:,3] = np.linspace(0.5,0.9,N_color)
cmap_blue = ListedColormap(vals)

# N_color = 50
# vals = np.ones((N_color,4))
# vals[:,0] = 0.9 * np.ones(N_color)
# vals[:,1] = np.linspace(0,0.9,N_color)
# vals[:,2] = 0.1 * np.ones(N_color)
# # vals[:,3] = np.linspace(0.5,0.9,N_color)
# cmap_red = ListedColormap(vals)

# vals = np.ones((N_color,4))
# vals[:,0] = np.linspace(0.1,0.9,N_color)
# vals[:,1] = np.linspace(0,0.9,N_color)
# vals[:,2] = np.linspace(0.9,0.1,N_color)
# # vals[:,3] = np.linspace(0.5,0.9,N_color)
# cmap_blue = ListedColormap(vals)
  
def Plot_loop(tau_list, xi_list, a_mat_raw):
    pl.rcParams.update({'font.size':8})
    
    a_mat = np.mean(a_mat_raw, axis=-1)
    da_mat = np.std(a_mat_raw, axis=-1)
    
    fig = pl.figure(figsize=(3.7,3.65))
    grid = pl.GridSpec(1,1, wspace=0.0, hspace=0.0)
    
    #%%
    tau_plot = tau_list * 1E6
    indx = np.where(tau_plot>=0)[0][0]
    xi_plot = xi_list/(2*np.pi)/1E6
    
    tau_color = tau_plot[indx:]
    tau_color = tau_color - tau_color[0]
    tau_color = tau_color/tau_color[-1]
    
    colors_red = cmap_red(tau_color)
    colors_blue = cmap_blue(tau_color)
    colors_list = [cmap_blue(tau_color), cmap_red(tau_color)]

    ax = pl.subplot(grid[0,0])
    for num_mode in range(0,2):
        for num_tau in range(indx,len(tau_plot)):
            ax.plot(a_mat[num_mode, num_tau].real, a_mat[num_mode, num_tau].imag, color=colors_list[num_mode][num_tau-indx], linewidth=1, alpha=0.6)
            ax.errorbar(a_mat[num_mode, num_tau].real, a_mat[num_mode, num_tau].imag, xerr=da_mat[num_mode, num_tau].real, yerr=da_mat[num_mode, num_tau].imag,\
                    fmt='.', color=colors_list[num_mode][num_tau-indx],elinewidth=1, markersize=3)
    
    cax = ax.inset_axes([0.44,0.09,0.49,0.02])
    cmap = cmap_blue
    a_bar = mpl.colorbar.ColorbarBase(cax, cmap=cmap, ticks=[0,1], orientation='horizontal')
    cax.xaxis.set_ticks_position('top')
    a_bar.ax.set_xticklabels([format(tau_plot[indx],'.1f'), format(tau_plot[-1],'.1f')])
    ax.text(0.68, 0.15, r'$\tau$ ($\rm \mu s$)', ha='center', transform=ax.transAxes)

    cax = ax.inset_axes([0.44,0.05,0.49,0.02])
    cmap = cmap_red
    a_bar = mpl.colorbar.ColorbarBase(cax, cmap=cmap, orientation='horizontal')
    cax.xaxis.set_ticks([])
    
    ax.set_xlim(-0.01,0.26)
    ax.set_ylim(-0.01,0.26)
    ax.set_xticks([0.00, 0.05,0.10,0.15,0.20,0.25])
    ax.set_yticks([0.00, 0.05,0.10,0.15,0.20,0.25])
    
    ax.set_xlabel(r'${\rm Re}\left[S_{22}\right]$')
    ax.set_ylabel(r'${\rm Im}\left[S_{22}\right]$')
    
    #%% inset
    xi_color = xi_plot - xi_plot[0]
    xi_color = xi_color/xi_color[-1]
    
    colors_red = cmap_red(xi_color)
    colors_blue = cmap_blue(xi_color)
    colors_list = [colors_blue, colors_red]
    
    indx += 1
    ins1 = ax.inset_axes([0.01,0.56,0.43,0.43],zorder=0)
    for num_mode in [1,0]:
        for num_xi in range(0,len(xi_plot)):
            ins1.plot(a_mat[num_mode, indx:,num_xi].real, a_mat[num_mode, indx:,num_xi].imag, color=colors_list[num_mode][num_xi], linewidth=1, alpha=0.6)
            ins1.errorbar(a_mat[num_mode, indx:,num_xi].real, a_mat[num_mode, indx:,num_xi].imag, xerr=da_mat[num_mode, indx:,num_xi].real, yerr=da_mat[num_mode, indx:,num_xi].imag,\
                        fmt='.', color=colors_list[num_mode][num_xi],elinewidth=1, markersize=2)
                
    
    cax = ins1.inset_axes([0.03,0.83,0.6,0.03])
    cmap = cmap_blue
    a_bar = mpl.colorbar.ColorbarBase(cax, cmap=cmap, ticks=[0,1], orientation='horizontal')
    cax.xaxis.set_ticks_position('top')
    cax.xaxis.set_ticks([])

    ins1.text(0.05, 0.95, '0.0', ha='center', transform=ax.transAxes)
    ins1.text(0.26, 0.95, format(xi_plot[-1],'.1f'), ha='center', transform=ax.transAxes)
    
    ins1.text(0.15, 0.85, r'$\xi/2\pi$ ($\rm MHz$)', ha='center', transform=ax.transAxes)
    
    cax = ins1.inset_axes([0.03,0.78,0.6,0.03])
    cmap = cmap_red
    a_bar = mpl.colorbar.ColorbarBase(cax, cmap=cmap, orientation='horizontal')
    cax.xaxis.set_ticks([])
    
    ins1.set_xlim(-0.01,0.26)
    ins1.set_ylim(-0.01,0.26)
    ins1.set_xticks([])
    ins1.set_yticks([])
    
    pl.tight_layout()
    pl.savefig('Fig_metastability_a.pdf', bbox_inches='tight')
    pl.savefig('Fig_metastability_a.jpg', bbox_inches='tight')
    pl.show()
    
    return None

def Plot_area(tau_list, xi_list,a_mat_raw, gamma_amp):
    pl.rcParams.update({'font.size':8})

    tau_plot = tau_list * 1E6
    indx1 = np.where(tau_plot>=0)
    xi_plot = xi_list/(2*np.pi)/1E6
    
    fig = pl.figure(figsize=(3.7,1.5))
    grid = pl.GridSpec(1,2, wspace=0.7, hspace=0.0)
    ax0 = pl.subplot(grid[0,0], yscale='log')
    ax1 = pl.subplot(grid[0,1], yscale='log')
    
    #%% area
    z_mat = []
    for num_r in range(0, np.shape(a_mat_raw)[-1]):
        z_list = []
        for num_a in range(0,len(tau_plot)):
            x1 = a_mat_raw[0][num_a,:,num_r].real 
            y1 = a_mat_raw[0][num_a,:,num_r].imag
            x2 = a_mat_raw[1][num_a,:,num_r].real 
            y2 = a_mat_raw[1][num_a,:,num_r].imag
            
            x = list(x1)+list(x2)[::-1]
            y = list(y1)+list(y2)[::-1]
            z = PolyArea(x,y)
            z_list.append(z)
        z_mat.append(z_list)
    z_mat = np.array(z_mat)
    z_list = np.mean(z_mat, axis=0)
    dz_list = np.std(z_mat, axis=0)
    
    tau_exp = tau_plot[indx1]
    y_exp = np.array(z_list)[indx1]
    dy_exp = np.array(dz_list)[indx1]
    tau_fit = np.linspace(-1, tau_exp[-1]+1, 21)

    ax0.errorbar(tau_exp, y_exp, yerr=dy_exp, color='C4',\
                fmt='.',elinewidth=1, markersize=4)

    p_guess = [0,0]
    p_fit = least_squares(residual, p_guess, args=(tau_exp[:2], y_exp[:2]) )
    y1_fit = func_exp(p_fit.x, tau_fit)
    # print(p_fit.x)
    
    p_fit = least_squares(residual, p_guess, args=(tau_exp[-5:], y_exp[-5:]) )
    y2_fit = func_exp(p_fit.x, tau_fit)
    # print(p_fit.x)

    ax0.semilogy(tau_fit, y1_fit, color='k', linestyle='--', linewidth=1)
    ax0.semilogy(tau_fit, y2_fit, color='k', linestyle='--', linewidth=1)
    ax0.set_xlim(-1,45.5)
    ax0.set_ylim(5E-4,2E-2)
    ax0.set_xticks([0,22,44])
    ax0.set_xlabel(r'$\tau$ ($\rm \mu s$)')
    ax0.set_ylabel(r'$A$ (arb. units)')
    
    #%% gap
    p_mat = []
    for num_r in range(0, np.shape(a_mat_raw)[-1]):
        p_list = []
        indx_list = []
        for num_xi in range(0,len(xi_plot)):
            y_xi = np.abs(a_mat_raw[0][:,num_xi,num_r]-a_mat_raw[1][:,num_xi,num_r])
            
            indx2 = np.where(y_xi>=5E-3)
            indx =  np.intersect1d(indx1,indx2)
            
            tau_exp = tau_plot[indx]
            y_exp = y_xi[indx]
            indx_list.append(indx)
            
            p_guess = [0,0]
            p_fit = least_squares(residual, p_guess, args=(tau_exp, y_exp) )
            p_list.append(p_fit.x)
        p_mat.append(p_list)
        
    p_mat = np.array(p_mat)
    p_list = np.mean(p_mat, axis=0)
    dp_list = np.std(p_mat, axis=0)
    num_c = np.argmin(p_list[:,-1])
    print([xi_plot[num_c]])

    ax1.errorbar(xi_plot, p_list[:,-1], yerr=dp_list[:,-1], color='C4',\
                fmt='.',elinewidth=1, markersize=4)
        
    ax1.hlines(gamma_amp/1E6, -1, xi_plot[-1]+1, color='k', linestyle='--', linewidth=1)
    ax1.vlines(xi_plot[num_c], 5E-3,2E1, color='k', linewidth=1, linestyle='dashed',alpha=1)
    ax1.set_xlim(0,4.4)
    ax1.set_ylim(5E-3,2E1)
    
    ax1.set_xticks([float(format(np.max(xi_plot[0]),'.1f'))+0.1, float(format(np.mean(xi_plot),'.1f')),float(format(np.max(xi_plot[-1]),'.1f'))-0.1])
    ax1.set_yticks([1E-2,1E-1,1E0,gamma_amp/1E6,1E1])
    ax1.set_yticklabels([r'$10^{-2}$', r'$10^{-1}$', r'$10^{0}$', r'$\gamma$', r'$10^{1}$'])
    
    ax1.set_xlabel(r'$\xi/2\pi$ ($\rm MHz$)')
    ax1.set_ylabel(r'$\delta_{1}$ ($\rm \mu s^{-1}$)')

    pl.tight_layout()
    pl.savefig('Fig_metastability_b_c.pdf', bbox_inches='tight')
    pl.savefig('Fig_metastability_b_c.jpg', bbox_inches='tight')
    pl.show()
    
    return None

def Plot_gap(tau_list, xi_list, a_mat_raw):
    pl.rcParams.update({'font.size':6})

    tau_plot = tau_list * 1E6
    xi_plot = xi_list/(2*np.pi)/1E6
    
    #%%
    p_mat = []
    for num_r in range(0, np.shape(a_mat_raw)[-1]):
        p_list = []
        indx_list = []
        for num_xi in range(0,len(xi_plot)):
            y_xi = np.abs(a_mat_raw[0][:,num_xi,num_r]-a_mat_raw[1][:,num_xi,num_r])
            
            indx1 = np.where(tau_plot>=0.5)
            indx2 = np.where(y_xi>=5E-3)
            indx =  np.intersect1d(indx1,indx2)
            
            tau_exp = tau_plot[indx]
            # tau_exp = tau_exp - tau_exp[0]
            y_exp = y_xi[indx]
            indx_list.append(indx)
            
            p_guess = [0,0]
            p_fit = least_squares(residual, p_guess, args=(tau_exp, y_exp) )
            p_list.append(p_fit.x)
        p_mat.append(p_list)
        
    p_mat = np.array(p_mat)
    p_list = np.mean(p_mat, axis=0)
    dp_list = np.std(p_mat, axis=0)
    num_c = np.argmin(p_list[:,-1])
    
    #%% 
    fig = pl.figure(figsize=(12*cm,5*cm))
    grid = pl.GridSpec(1,2, wspace=0.05, hspace=0.0)
    ax = pl.subplot(grid[0,0])
    ax2 = pl.subplot(grid[0,1])
    
    y_mat_raw = np.abs(a_mat_raw[0]-a_mat_raw[1])
    y_mat = np.mean(y_mat_raw, axis=-1)
    dy_mat = np.std(y_mat_raw, axis=-1)
    tau_sim = np.linspace(0.5,2E2,200)
    
    colors_left = cmap_blue(np.linspace(0,1,num_c+1))
    for num_xi in range(0,num_c+1):
        ax.errorbar(tau_plot, y_mat[:,num_xi], yerr=dy_mat[:,num_xi],\
                fmt='.', color=colors_left[num_xi],elinewidth=1, markersize=3)
        y_sim = func_exp(p_list[num_xi], tau_sim)
        ax.loglog(tau_sim, y_sim, color=colors_left[num_xi], linewidth=1, alpha=0.6, zorder=0)
    
    ax.vlines(0.25, 3E-3, 5E-1, color='k', linestyle='--', linewidth=1)
    ax.vlines(0.5, 3E-3, 5E-1, color='k', linestyle='--', linewidth=1)
    ax.set_xlim(5E-2,2E2)
    ax.set_ylim(3E-3,5E-1)
    ax.set_ylabel(r'Distance (arb. units)')
    
    cax = ax.inset_axes([0.14,0.05,0.02,0.6])
    cmap = mpl.colors.ListedColormap(colors_left)
    a_bar = mpl.colorbar.ColorbarBase(cax, cmap=cmap, ticks=[0,1])
    a_bar.ax.set_yticklabels([0, float(format(xi_plot[num_c],'.1f'))])
    cax.yaxis.set_ticks_position('left')
    ax.text(0.07, 0.2, r'$\xi/2\pi$ ($\rm MHz$)', ha='center', rotation='vertical', transform=ax.transAxes)

    colors_right = cmap_blue(np.linspace(0,1,len(xi_plot)-num_c)[::-1])
    for num_xi in range(num_c,len(xi_plot)):
        ax2.errorbar(tau_plot, y_mat[:,num_xi], yerr=dy_mat[:,num_xi],\
                fmt='.', color=colors_right[num_xi-num_c],elinewidth=1, markersize=3)
        y_sim = func_exp(p_list[num_xi], tau_sim)
        ax2.loglog(tau_sim, y_sim, color=colors_right[num_xi-num_c], linewidth=1, alpha=0.6, zorder=0)
    
    ax2.vlines(0.25, 3E-3, 5E-1, color='k', linestyle='--', linewidth=1)
    ax2.vlines(0.5, 3E-3, 5E-1, color='k', linestyle='--', linewidth=1)
    ax2.set_xlim(6E-2,2E2)
    ax2.set_ylim(3E-3,5E-1)
    
    ax2.set_yticks([])
    
    cax = ax2.inset_axes([0.14,0.05,0.02,0.6])
    cmap = mpl.colors.ListedColormap(colors_left)
    a_bar = mpl.colorbar.ColorbarBase(cax, cmap=cmap, ticks=[0,1])
    a_bar.ax.set_yticklabels([float(format(xi_plot[-1],'.1f')), float(format(xi_plot[num_c],'.1f'))])
    cax.yaxis.set_ticks_position('left')
    ax2.text(0.07, 0.2, r'$\xi/2\pi$ ($\rm MHz$)', ha='center', rotation='vertical', transform=ax2.transAxes)
    
    
    # ax.set_xlabel(r'Uncorrected measurement delay, $\tau$ ($\rm \mu s$)')
    fig.text(0.5, -0.05, r'Uncorrected measurement delay, $\tau$ ($\rm \mu s$)', ha='center')
    pl.savefig('Fig_gap.pdf', bbox_inches='tight')
    pl.savefig('Fig_gap.jpg', bbox_inches='tight')
    pl.show()
    
    return None
