# Supplementary material for: Quantum behavior of the Duffing oscillator at the dissipative phase transition
Source: Nat Commun. 2023 May 20;14:2896. doi: 10.1038/s41467-023-38217-x (PMC10199948; doi:10.1038/s41467-023-38217-x)
Supplement: Supplementary file 3 — Source Data file [file 41467_2023_38217_MOESM3_ESM.zip › Source_Data/Codes/Main_Fig4_AND_Supplementary_Fig10.py]

from LoadPackages import *
import Main_Fig4_AND_Supplementary_Fig10_aux as AUX

#%% load Setup
os.chdir(hub)
exp_date= 'Res20210128_3' 
path_name = '../Main_Fig4_AND_Supplementary_Fig10/'+exp_date
os.chdir(path_name)

res_setup = LS.LoadSetup(path_name)

w_RF = res_setup['w_RF']
V_list = res_setup['V_list']
Bw = res_setup['Bw']

#%% Load Parameter
res_parameters = LP.LoadParameters(res_setup)

omega = res_parameters['omega']
U = -res_parameters['U']
# gamma_ph = res_parameters['gamma_ph']
gamma_amp = res_parameters['gamma_amp']
gamma_io = res_parameters['gamma_io']
gamma_flux = res_parameters['gamma_flux']

A_list = res_parameters['Att']
B_list = res_parameters['V0']
xi_list = EU.mV2xi(V_list, A_list[-1], B_list[-1], omega) * np.sqrt(gamma_flux) 

delta_w = omega - w_RF

#%% load Simulation
m2_mat_sim = []
for xi_sim in xi_list: 
    m2_xi  = MFP.CalculateSsMoments(omega,U,xi_sim,gamma_amp,w_RF, m_order=4)
    m2_mat_sim.append(m2_xi)
m2_mat_sim = np.array(m2_mat_sim) 

#%% load Experiment (moments)
# with xr.open_dataarray("steady_state.nc", engine="h5netcdf") as data_raw:
#     a2_list = np.mean(data_raw.sel(Moments='a').values, axis=-1) 
#     da2_list = np.std(data_raw.sel(Moments='a').values, axis=-1) 
    
#     n2_list = np.mean(data_raw.sel(Moments='ada').values, axis=-1) 
#     dn2_list = np.std(data_raw.sel(Moments='ada').values, axis=-1)

#%% combine data 
# m2_mat[:,0,1] = a2_list.conj()
# m2_mat[:,1,0] = a2_list
# m2_mat[:,1,1] = n2_list

#%% load Experiment (histogram)
G_correction = 1.75
G_mat = np.zeros((4,4))
for m in range(4):
    for n in range(4):
        G_mat[m,n] = np.power(G_correction*Bw/gamma_io, (m+n)/2)
        
with xr.open_dataarray("steady_state_hist.nc", engine="h5netcdf") as data_raw:
    m2_mat = data_raw.values * G_mat

#%% processing
m2_mat_fine = np.zeros(np.shape(m2_mat), dtype=complex)
for num_m in range(4):
    for num_n in range(4):
        G_fine = m2_mat_sim[-1,num_m,num_n]/m2_mat[-1,num_m,num_n]
        m2_mat_fine[:,num_m,num_n] = m2_mat[:,num_m,num_n] * G_fine
        
# wgt = [1,1,1]
wgt = [m2_mat_sim[-1,0,1], m2_mat_sim[-1,1,1], m2_mat_sim[-1,0,2]]

p_sim_list = []
p_fit_list = []
m2_mat_fit = []
for num_xi in range(0, len(xi_list)):
    xi = xi_list[num_xi]
    mom_xi = m2_mat_fine[num_xi]
    
    dw_a = omega - w_RF
    c_a = (dw_a - 1j*gamma_amp/2)/U
    d_a = -xi/U 
    p_guess = [c_a.real, c_a.imag, d_a]
    p_sim_list.append( p_guess )
    
    p_fit = least_squares(MFP.FitSsMoments, p_guess, args=(mom_xi,wgt) )
    p_fit_list.append(p_fit.x)
    
    mom_xi_fit = MFP.FuncSsMoments(p_fit.x, m_order=4)
    m2_mat_fit.append( mom_xi_fit )
m2_mat_fit = np.array(m2_mat_fit)

p_sim_list = np.array(p_sim_list)
p_fit_list = np.array(p_fit_list)

#%% plots
AUX.Plot_moments(xi_list,m2_mat, m2_mat_sim, m2_mat_fit)

indx = [0,7,8,9,16]
AUX.Plot_wigner(xi_list[indx], p_fit_list[indx], p_sim_list[indx])

# indx = 8
# AUX.Plot_fancy(p_fit_list[indx])

# indx = [7,8,9]
# AUX.Plot_wigner3D(xi_list[indx], p_fit_list[indx], p_sim_list[indx])
    
