# Supplementary material for: Quantum behavior of the Duffing oscillator at the dissipative phase transition
Source: Nat Commun. 2023 May 20;14:2896. doi: 10.1038/s41467-023-38217-x (PMC10199948; doi:10.1038/s41467-023-38217-x)
Supplement: Supplementary file 3 — Source Data file [file 41467_2023_38217_MOESM3_ESM.zip › Source_Data/Codes/LoadSetup.py]

from LoadPackages import *

#%% 
names = ['Iant1','Iant2',\
         'RF Start','RF Stop','RF Step','RF Freq','RF Power',\
         'Amplitude Start','Amplitude Stop','Amplitude Step','LO Power',\
         'Up', 'Down', 'Constant','Reference','Channel',\
         'Frequency (kHz)','Edge','Hold','Bias',\
         'Delay','Delay Start','Delay Stop','Delay Step',\
         'FIR','MAX1','MAX2']
    
def LoadSetup(path_name):    
    Results = dict()
    setup = open('Setup', 'r')
    setup_data = setup.readlines()
    setup.close()
    
    setup_dic = {}
    for name in names:
        try:
            full = [x for x in setup_data if name in x][0]
            res = re.finditer('"', full)
            n0, n1 = [val.start() for val in res]
            setup_dic[name] = full[n0+1:n1]
        except:
            pass
        
    try:
        if setup_dic['FIR'] == '500kHz':
            Bw = 2*500E3
        elif setup_dic['FIR'] == '1MHz':
            Bw = 2*1E6
        elif setup_dic['FIR'] == '2MHz':
            Bw = 2*2E6
        elif setup_dic['FIR'] == '5MHz':
            Bw = 2*5E6
        Results['Bw'] = Bw
    except:
        pass
    
    try:
        Results['Max1'] = int(setup_dic['MAX1'])
        Results['Max2'] = int(setup_dic['MAX2'])
    except:
        Results['Max1'] = 12
        Results['Max2'] = 10 
        
    try:
        Results['Iant1']= float(setup_dic['Iant1']) 
        Results['Iant2']= float(setup_dic['Iant2']) 
    except:
        pass
    
    try:
        mode = [setup_dic['Up'],setup_dic['Down'],setup_dic['Constant']]
        Results['mode'] = mode
    except:
        pass
    
    try:
        Results['Ref'] = int(setup_dic['Reference'])
    except:
        pass
    
    try:
        w_ini = float(setup_dic['RF Start']) * 1e9 *(2*np.pi)
        w_fin = float(setup_dic['RF Stop']) * 1e9 *(2*np.pi)
        w_num = float(setup_dic['RF Step'])
        w_list = np.linspace(w_ini, w_fin, int(w_num)+1)
        Results['w_list'] = w_list
    except:
        Results['w_RF'] = float(setup_dic['RF Freq']) * 1e9 *(2*np.pi)
    
    try:
        V_ini = float(setup_dic['Amplitude Start'])
        V_fin = float(setup_dic['Amplitude Stop'])
        V_num = float(setup_dic['Amplitude Step'])
        V_list = np.linspace(V_ini, V_fin, int(V_num)+1)
        Results['V_list'] = V_list
    except:
        pass
    
    try:
        Vmax = float(setup_dic['Bias'])
        tau_i = float(setup_dic['Delay Start'])
        tau_f = float(setup_dic['Delay Stop'])
        tau_num = int(setup_dic['Delay Step'])
        tau_list = np.linspace(tau_i,tau_f,tau_num+1)
        T2 = tau_list*1E-9
        T1 = 1E-3/float(setup_dic['Frequency (kHz)']) - T2
        Results['Vmax'] = Vmax
        Results['T1'] = T1
        Results['T2'] = T2
        Results['Edge'] = float(setup_dic['Edge'])*1E-9
    except:
        try:
            Vmax = float(setup_dic['Bias'])
            tau_list = np.array(setup_dic['Delay'].split(' '),dtype=float)
            T2 = tau_list*1E-9
            T1 = 1E-3/float(setup_dic['Frequency (kHz)']) - T2
            Results['Vmax'] = Vmax
            Results['T1'] = T1
            Results['T2'] = T2
            Results['Edge'] = float(setup_dic['Edge'])*1E-9
        except:
            pass
    
            
    #%% OutputCalibration
    try:
        Results['ch'] = int(setup_dic['Channel'])
    except: 
        pass

    #%% InputCalibration
    try:
        P_RF = float(setup_dic['RF Power'])
        Results['P_RF'] = P_RF
    except:
        pass
    
    return Results

def ChangeSetup(exp_name, exp_date):
    os.chdir(hub)
    path_name = '../'+exp_name+'/'+exp_date
    os.chdir(path_name)
    
    Results = dict()
    setup = open('Setup', 'r')
    setup_data = setup.readlines()
    setup.close()

    name = 'RF Freq'
    full = [x for x in setup_data if name in x][0]
    res = re.finditer('"', full)
    n0, n1 = [val.start() for val in res]
    w_RF = float(full[n0+1:n1])

    if np.abs(w_RF-6.8)< 0.025:
        Iant1 = -320.8
        Iant2 = 0
    elif np.abs(w_RF-6.85)< 0.025:
        Iant1 = -304.6
        Iant2 = 0
    elif np.abs(w_RF-6.9)< 0.025:
        Iant1 = -285.6
        Iant2 = 0
    elif np.abs(w_RF-6.95)< 0.025:
        Iant1 = -262.8
        Iant2 = 0
    elif np.abs(w_RF-7.0)< 0.025:
        Iant1 = -234.3
        Iant2 = 0
    elif np.abs(w_RF-7.05)< 0.025:
        Iant1 = -198.6
        Iant2 = 0
    elif np.abs(w_RF-7.1)< 0.025:
        Iant1 = -146.5
        Iant2 = 0
    else:
        Iant1 = -52.5
        Iant2 = 0
    
    setup = open('Setup', 'r')
    text = setup.read()
    setup.close()
    
    try: 
        f = open('Setup', 'w')
        f.write('[Parameter Set]\n')
        f.write('Iant1(mA) = "'+str(Iant1)+'"\n')
        f.write('Iant2(mA) = "'+str(Iant2)+'"\n\n')
        f.write(text[54:])
        f.close()
    except:
        pass
    
    return None
