# Supplementary material for: Quantum behavior of the Duffing oscillator at the dissipative phase transition
Source: Nat Commun. 2023 May 20;14:2896. doi: 10.1038/s41467-023-38217-x (PMC10199948; doi:10.1038/s41467-023-38217-x)
Supplement: Supplementary file 3 — Source Data file [file 41467_2023_38217_MOESM3_ESM.zip › Source_Data/Codes/Main_Fig4_AND_Supplementary_Fig10_aux.py]

from LoadPackages import *

def Plot_moments(xi_list,mom_mat, mom_mat_sim, mom_mat_fit):
    fig = pl.figure(figsize=(18*cm,9*cm))
    grid = pl.GridSpec(2,3, wspace=0.45, hspace=0.07)
    
    for num_plot in range(0,6):
        if num_plot == 0:
            gr = gridspec.GridSpecFromSubplotSpec(2, 1, subplot_spec = grid[0,0], hspace=0.05)
            
            num_ad = 0
            num_a = 1
            yname = r'$\langle a \rangle$'
            
        elif num_plot == 1:
            gr = gridspec.GridSpecFromSubplotSpec(2, 1, subplot_spec = grid[0,1], hspace=0.07)

            num_ad = 1
            num_a = 1
            yname = r'$\langle a^{\dagger}a \rangle$'
            
        elif num_plot == 2:
            gr = gridspec.GridSpecFromSubplotSpec(2, 1, subplot_spec = grid[0,2], hspace=0.07)
            
            num_ad = 0
            num_a = 2
            yname = r'$\langle aa \rangle$'
            
        elif num_plot == 3:
            gr = gridspec.GridSpecFromSubplotSpec(2, 1, subplot_spec = grid[1,0], hspace=0.07)
            
            num_ad = 1
            num_a = 2
            yname = r'$\langle aa^{\dagger}a^{\dagger} \rangle$'
            
        elif num_plot == 4:
            gr = gridspec.GridSpecFromSubplotSpec(2, 1, subplot_spec = grid[1,1], hspace=0.07)
            
            num_ad = 2
            num_a = 1
            yname = r'$\langle aaa^{\dagger} \rangle$'
            
        elif num_plot == 5:
            gr = gridspec.GridSpecFromSubplotSpec(2, 1, subplot_spec = grid[1,2], hspace=0.07)
            
            num_ad = 0
            num_a = 3
            yname = r'$\langle aaa \rangle$'
        
        ax = pl.subplot(gr[0])
        ax2 = pl.subplot(gr[1])
        
        #%% Simulation
        xi_plot = xi_list/(2*np.pi)/1E6
        mom_sim = mom_mat_sim[:, num_ad, num_a]
        ph_sim = np.unwrap(np.angle(mom_sim))
        
        #%% Experiment
        mom = mom_mat[:, num_ad, num_a] 
        ph = np.unwrap(np.angle(mom_mat[:, num_ad, num_a]))
        ph = ph - (ph[-1]-ph_sim[-1])
        
        #%% Fit
        mom_fit = mom_mat_fit[:, num_ad, num_a]
        ph_fit = np.unwrap(np.angle(mom_fit))
        ph_fit = ph_fit - (ph_fit[-1]-ph_sim[-1])

        #%% plots
        ymax = np.ceil(np.abs(mom_mat_sim[-1,num_ad,num_a])*1.1)
        
        if num_plot == 0:
            params = ED.LS_phase(ph,xi_plot)
            xi_c = params[-1]
            
            ax.scatter(xi_plot,np.abs(mom), color='y', label='Experiment', s=3)
            ax.scatter(xi_plot,np.abs(mom_fit), color='C4', label='Fit', s=3)
            ax.plot(xi_plot, np.abs(mom_sim), color='k', linewidth=1, alpha=1, label='Theory')   
            
            ax.legend(loc='lower right', labelspacing=0.2)
            
        else:
            ax.scatter(xi_plot,np.abs(mom), color='y', s=3)
            ax.scatter(xi_plot,np.abs(mom_fit), color='C4', s=3)
            ax.plot(xi_plot, np.abs(mom_sim), color='k', linewidth=1, alpha=1)    
            
        ax2.scatter(xi_plot,ph, color='y', s=3)
        ax2.scatter(xi_plot,ph_fit, color='C4', s=3)
        ax2.plot(xi_plot, ph_sim, color='k', linewidth=1, alpha=1)    

        ax.vlines(xi_c,-1,ymax+1, color='grey', linewidth=1, linestyle='dashed',alpha=1) 
        ax.set_ylabel(r'$\left|\right.$'+yname+r'$\left.\right|$')
        ax.set_xlim(0,np.max(xi_plot)+0.1)    
        ax.set_ylim(-1,ymax+1)
        ax.set_yticks([0,ymax/2,ymax])
        ax.set_xticks([])
        
        ax2.vlines(xi_c,-3.3,3.3, color='grey', linewidth=1, linestyle='dashed',alpha=1)
        ax2.set_ylabel(r'$\arg\left[\right.$'+yname+r'$\left.\right]$')
        ax2.set_xlim(0,np.max(xi_plot)+0.1)
        ax2.set_ylim(-3.3,3.3)
        ax2.set_yticks([-np.pi, 0, np.pi])
        ax2.set_yticklabels([r'$-\pi$', r'$0$', r'$\pi$'])
        ax2.set_xticks([])

        if num_plot >= 3:
            ax2.set_xticks([0.2,float(format(np.max(xi_plot)/2,'.1f')),float(format(np.max(xi_plot),'.1f'))-0.2])
            ax2.set_xlabel(r'Driving strength, $\xi/2\pi$ ($\rm MHz$)')
            
        ax.get_yaxis().set_label_coords(-0.25,0.5)
        ax2.get_yaxis().set_label_coords(-0.25,0.5)

    fig.text(0.066, 0.86, 'a', ha='center', fontsize=8, weight='bold')
    fig.text(0.355, 0.86, 'b', ha='center', fontsize=8, weight='bold')
    fig.text(0.644, 0.86, 'c', ha='center', fontsize=8, weight='bold')
    fig.text(0.066, 0.48, 'd', ha='center', fontsize=8, weight='bold')
    fig.text(0.355, 0.48, 'e', ha='center', fontsize=8, weight='bold')
    fig.text(0.644, 0.48, 'f', ha='center', fontsize=8, weight='bold')

    pl.savefig('Fig_moments.pdf', bbox_inches='tight')
    pl.savefig('Fig_moments.jpg', bbox_inches='tight')
    pl.show()
    return None

def Plot_wigner(xi_list, p_fit_list, p_sim_list):
    pl.rcParams.update({'font.size':8})

    fig = pl.figure(figsize=(8.2,3.1))
    grid = pl.GridSpec(2,7, width_ratios=[1,0.1,1,1,1,0.1,1], wspace=0.03, hspace=0.02)
    plot_list = [0,2,3,4,6]
    for ind_plot in range(0,len(plot_list)):
        num_plot = plot_list[ind_plot]
        ax = pl.subplot(grid[0,num_plot])
        ax2 = pl.subplot(grid[1,num_plot])

        xi_0 = xi_list[ind_plot]/2/np.pi/1e6/np.sqrt(10.6)
        p_sim = p_sim_list[ind_plot]
        p_fit = p_fit_list[ind_plot]
        
        avec = np.linspace(-10,10,51)
        W_sim_xi = MFP.Wigner_Exact(p_sim,avec)
        W_xi = MFP.Wigner_Exact(p_fit,avec)
        
        nrm = mpl.colors.Normalize(0,0.32)
        pl1 = ax.contourf(avec/np.sqrt(2), avec/np.sqrt(2), W_sim_xi, norm=nrm, levels=50, cmap='jet')
        pl2 = ax2.contourf(avec/np.sqrt(2), avec/np.sqrt(2), W_xi, norm=nrm, levels=50, cmap='jet')
        
        ax.hlines(0, avec[0]/np.sqrt(2), avec[-1]/np.sqrt(2), colors='w', linestyle='--', alpha=0.3, linewidth=1)
        ax.vlines(0, avec[0]/np.sqrt(2), avec[-1]/np.sqrt(2), colors='w', linestyle='--', alpha=0.3, linewidth=1)
        
        ax2.hlines(0, avec[0]/np.sqrt(2), avec[-1]/np.sqrt(2), colors='w', linestyle='--', alpha=0.3, linewidth=1)
        ax2.vlines(0, avec[0]/np.sqrt(2), avec[-1]/np.sqrt(2), colors='w', linestyle='--', alpha=0.3, linewidth=1)
        
        ax.text(1.5, 5.5, r'$\xi_{0}/2\pi=$'+format(xi_0,'.2f')+r'${\rm MHz}$', ha='center', color='w')
        
        if (ind_plot == 0):
            ax.set_xticks([])
            ax.set_yticks([-5,0,5])
            ax2.set_xticks([-5,0,5])
            ax2.set_yticks([-5,0,5])
        else:
            ax.set_xticks([])
            ax.set_yticks([])
            ax2.set_xticks([-5,0,5])
            ax2.set_yticks([])
    
    cax = ax.inset_axes([1.05,-0.925,0.03,1.84])
    a_bar = mpl.colorbar.ColorbarBase(cax, ticks=[0,0.5,1], cmap=pl.get_cmap('jet'), orientation='vertical')
    cax.yaxis.set_ticks_position('right')
    a_bar.ax.set_yticklabels(['0.00', '0.16', '0.32'], va='center', rotation='vertical')
    
    fig.text(0.2804, 0.485, r'$\cdots$', ha='center', fontsize=9)
    fig.text(0.7442, 0.485, r'$\cdots$', ha='center', fontsize=9)
    
    fig.text(0.516, 0.025, r'$\rm Re\left[\alpha\right]$', ha='center')
    fig.text(0.079, 0.5, r'$\rm Im\left[\alpha\right]$', va='center', rotation='vertical')
    
    pl.tight_layout()
    pl.savefig('Fig_tomography.pdf', bbox_inches='tight')
    pl.savefig('Fig_tomography.jpg', bbox_inches='tight')
    pl.show()
    return None

def Plot_fancy(p_fit):
    fig = pl.figure(figsize=(8, 8))
    grid = pl.GridSpec(1,1, wspace=0.0, hspace=0.0)
    ax = pl.subplot(grid[0,0], projection='3d')
    
    avec = np.linspace(-15,15,401)
    # W_sim_xi = MFP.Wigner_Exact(p_sim,avec)
    W_fit_xi = MFP.Wigner_Exact(p_fit,avec)

    X, Y = np.meshgrid(avec/np.sqrt(2), -avec/np.sqrt(2))
    nrm = mpl.colors.Normalize(np.min(W_fit_xi),np.max(W_fit_xi))
    ax.plot_surface(X, Y, W_fit_xi, rstride=5, cstride=5, edgecolor='k', linewidth=0.25, cmap='Spectral_r', norm=nrm, zorder=1)
        
    ax.view_init(30,-90)
    ax.set_zlim(0,0.7)
    
    ax.grid(False)
    ax.xaxis.pane.fill = False
    ax.yaxis.pane.fill = False
    ax.zaxis.pane.fill = False

    ax.xaxis.pane.set_edgecolor('w')
    ax.yaxis.pane.set_edgecolor('w')
    ax.zaxis.pane.set_edgecolor('w')

    for axx in [ax.w_xaxis, ax.w_yaxis, ax.w_zaxis]:
        axx.line.set_linewidth(0)
    ax.set_xticks([])
    ax.set_yticks([])
    ax.set_zticks([])
    
    pl.savefig('Fig_fancy.pdf', transparent=True)
    pl.savefig('Fig_fancy.jpg', transparent=True)
    pl.show()
    
    return None


def Plot_wigner3D(xi_list, p_fit_list, p_sim_list):
    fig = pl.figure(figsize=(15,10))
    grid = pl.GridSpec(1,1, wspace=0.0, hspace=0.0)
    ax = pl.subplot(grid[0,0], projection='3d')
    
    for ind_plot in range(0,len(xi_list)):
        xi_0 = xi_list[ind_plot]/(2*np.pi)/1e6/np.sqrt(10.6)
        p_sim = p_sim_list[ind_plot]
        p_fit = p_fit_list[ind_plot]
        
        avec = np.linspace(-15,15,301)
        W_sim_xi = MFP.Wigner_Exact(p_sim,avec)
        W_xi = MFP.Wigner_Exact(p_fit,avec)
        
        nrm = mpl.colors.Normalize(0,0.32)
        
        X, Y = np.meshgrid(avec/np.sqrt(2)+ind_plot*31/np.sqrt(2), -avec/np.sqrt(2))
        pl1 = ax.plot_surface(X, Y, W_xi, rstride=5, cstride=5, edgecolor='k', linewidth=0.25, cmap='Spectral_r', norm=nrm, zorder=1)

        X, Y = np.meshgrid(avec/np.sqrt(2)+ind_plot*31/np.sqrt(2), -avec/np.sqrt(2)+31/np.sqrt(2))
        pl2 = ax.plot_surface(X, Y, W_sim_xi, rstride=5, cstride=5, edgecolor='k', linewidth=0.25, cmap='Spectral_r', norm=nrm, zorder=1)
                
    ax.view_init(30,-90)
    ax.set_zlim(0,0.7)
    
    ax.grid(False)
    ax.xaxis.pane.fill = False
    ax.yaxis.pane.fill = False
    ax.zaxis.pane.fill = False

    ax.xaxis.pane.set_edgecolor('w')
    ax.yaxis.pane.set_edgecolor('w')
    ax.zaxis.pane.set_edgecolor('w')
    
    for axx in [ax.w_xaxis, ax.w_yaxis, ax.w_zaxis]:
        axx.line.set_linewidth(0)
    ax.set_xticks([])
    ax.set_yticks([])
    ax.set_zticks([])
        
    # pl.tight_layout()
    pl.savefig('Fig_tomography3D.pdf', bbox_inches='tight')
    pl.savefig('Fig_tomography3D.jpg', bbox_inches='tight')
    pl.show()
    return None
