# Supplementary material for: Quantum behavior of the Duffing oscillator at the dissipative phase transition
Source: Nat Commun. 2023 May 20;14:2896. doi: 10.1038/s41467-023-38217-x (PMC10199948; doi:10.1038/s41467-023-38217-x)
Supplement: Supplementary file 3 — Source Data file [file 41467_2023_38217_MOESM3_ESM.zip › Source_Data/Codes/Main_Fig1b_aux.py]

from LoadPackages import *

def Plot(w_list,xi_mat,a_mat,ada_mat, res_parameters):
    pl.rcParams.update({'font.size':8})
    
    #%% Boundaries
    omega = res_parameters['omega']
    U = -res_parameters['U']
    gamma_amp = res_parameters['gamma_amp']
    
    w_list_sim = np.linspace(w_list[0],w_list[-1],100)
    xi_u = MMF.Calculate_uline(omega,U,gamma_amp, w_list_sim)/(2*np.pi)/1e6
    xi_l = MMF.Calculate_lline(omega,U,gamma_amp, w_list_sim)/(2*np.pi)/1e6
    
    #%% Plot
    fig = pl.figure(figsize=(2.5,4.0))
    grid = pl.GridSpec(3,2, wspace=0.05, hspace=0.04)
    
    nrm_a = mpl.colors.Normalize(0,float(format(np.max(np.abs(a_mat)),'.1f')))
    nrm_ada = mpl.colors.Normalize(0,float(format(np.max(np.real(ada_mat)),'.1f')))

    for num_mode in range(0,3):
        xi_plot = xi_mat[num_mode]/(2*np.pi)/1E6
        dw_plot = (w_list-omega)/(2*np.pi)/1E6
        dw_plot_sim = (w_list_sim-omega)/(2*np.pi)/1E6
        
        if num_mode == 0:
            ax1 = pl.subplot(grid[0,0])
            ax2 = pl.subplot(grid[0,1])
        elif num_mode == 1:
            ax1 = pl.subplot(grid[2,0])
            ax2 = pl.subplot(grid[2,1])
        else:
            ax1 = pl.subplot(grid[1,0])
            ax2 = pl.subplot(grid[1,1])
        
        pl1 = ax1.pcolormesh(xi_plot, dw_plot, np.abs(a_mat[num_mode]).transpose(), cmap='inferno', norm=nrm_a)
        ax1.plot(xi_u, dw_plot_sim, color='white', linestyle='--', linewidth=1.0)
        ax1.plot(xi_l, dw_plot_sim, color='white', linestyle='--', linewidth=1.0)
        
        ax1.set_xlim(xi_plot.min(), xi_plot.max())
        ax1.set_ylim(dw_plot.min(), dw_plot.max())
        ax1.set_yticks([float(format(np.max(dw_plot[0]),'.1f'))+0.5,float(format(np.mean(dw_plot),'.1f')),float(format(np.max(dw_plot[-1]),'.1f'))-0.5])

        if num_mode == 0:
            ax1.set_xticks([])
            ax1.text(0.4,1.18,r'$|\langle a \rangle|$', transform=ax1.transAxes)
            
            cax1 = ax1.inset_axes([0.1,1.03,0.84,0.03])
            a2_bar = fig.colorbar(pl1, cax=cax1, ticks=[0,float(format(np.max(np.abs(a_mat)),'.1f'))], orientation='horizontal')
            cax1.xaxis.set_ticks_position('top')

        elif num_mode == 2:
            ax1.set_xticks([])
        elif num_mode == 1:
            ax1.set_xticks([float(format(np.max(xi_plot[0]),'.1f'))+0.3,float(format(np.mean(xi_plot),'.1f')),float(format(np.max(xi_plot[-1]),'.1f'))-0.3])
        
        pl2 = ax2.pcolormesh(xi_plot, dw_plot, np.real(ada_mat[num_mode]).transpose(), cmap='inferno', norm=nrm_ada)
        ax2.plot(xi_u, dw_plot_sim, color='white', linestyle='--', linewidth=1.0)
        ax2.plot(xi_l, dw_plot_sim, color='white', linestyle='--', linewidth=1.0)
        
        ax2.set_xlim(xi_plot.min(), xi_plot.max())
        ax2.set_ylim(dw_plot.min(), dw_plot.max())
        if num_mode == 0:
            ax2.set_xticks([])
            ax2.set_yticks([])
            
            ax2.text(0.35,1.18,r'$\langle a^{\dagger}a \rangle$', transform=ax2.transAxes)
            cax2 = ax2.inset_axes([0.1,1.03,0.84,0.03])
            n2_bar = fig.colorbar(pl2, cax=cax2, ticks=[0,float(format(np.max(np.real(ada_mat)),'.1f'))], orientation='horizontal')
            cax2.xaxis.set_ticks_position('top')
            
        if num_mode == 2:
            ax2.set_xticks([])
            ax2.set_yticks([])
        if num_mode == 1:
            ax2.set_xticks([float(format(np.max(xi_plot[0]),'.1f'))+0.3,float(format(np.mean(xi_plot),'.1f')),float(format(np.max(xi_plot[-1]),'.1f'))-0.3])
            ax2.set_yticks([])
        
    fig.text(0.5, 0.04, 'Driving strength, '+r'$\xi/2\pi$'+r' ($\rm MHz$)', ha='center')
    fig.text(-0.06, 0.5, 'Detuning frequency, '+r'$-\Delta/2\pi$'+r' ($\rm MHz$)', va='center', rotation='vertical')
    pl.tight_layout()
    
    pl.savefig('Fig_hysteresis_b.pdf', bbox_inches='tight')
    pl.savefig('Fig_hysteresis_b.jpg', bbox_inches='tight')
    pl.show()
    
    return None
