# Supplementary material for: Quantum behavior of the Duffing oscillator at the dissipative phase transition
Source: Nat Commun. 2023 May 20;14:2896. doi: 10.1038/s41467-023-38217-x (PMC10199948; doi:10.1038/s41467-023-38217-x)
Supplement: Supplementary file 3 — Source Data file [file 41467_2023_38217_MOESM3_ESM.zip › Source_Data/Codes/Supplementary_Fig11_aux.py]

from LoadPackages import *


def Plot(xi_list,m2_xi, m2_xi_sim):
    fig = pl.figure(figsize=(18*cm,5*cm))
    grid = pl.GridSpec(1,3, wspace=0.35, hspace=0.0)
    ax = pl.subplot(grid[0,0])
    ax2 = pl.subplot(grid[0,1])
    ax3 = pl.subplot(grid[0,2])

    #%% simulation
    a_sim = m2_xi_sim[:,0,1]
    ph_a_sim = np.unwrap(np.angle(a_sim))
    ada_sim = m2_xi_sim[:,1,1]
    aa_sim = m2_xi_sim[:,0,2]
    ph_aa_sim = np.unwrap(np.angle(aa_sim))
    
    th_sim = np.abs(aa_sim-np.power(a_sim,2))/(ada_sim+1/2-np.power(np.abs(a_sim),2))
    s_sim = -10*np.log10(np.exp(-np.arctanh(th_sim)))
    
    C_30_sim = m2_xi_sim[:,3,0] - 3*m2_xi_sim[:,2,0]*m2_xi_sim[:,1,0] + 2*(m2_xi_sim[:,1,0]**3)
    C_21_sim = m2_xi_sim[:,2,1] - m2_xi_sim[:,2,0]*m2_xi_sim[:,0,1] - 2*m2_xi_sim[:,1,1]*m2_xi_sim[:,1,0] + 2*(m2_xi_sim[:,1,0]**2)*m2_xi_sim[:,0,1]

    C_30_sim = C_30_sim/m2_xi_sim[:,3,0]
    C_21_sim = C_21_sim/m2_xi_sim[:,2,1]
    
    #%% experiment
    a = m2_xi[:,0,1] 
    ada = m2_xi[:,1,1] 
    aa = m2_xi[:,0,2] 

    th = np.abs(aa-np.power(a,2))/(ada+1/2-np.power(np.abs(a),2))
    s = -10*np.log10(np.exp(-np.arctanh(th)))
    
    #%% cumulants
    C_30 = m2_xi[:,3,0] - 3*m2_xi[:,2,0]*m2_xi[:,1,0] + 2*(m2_xi[:,1,0]**3)
    C_21 = m2_xi[:,2,1] - m2_xi[:,2,0]*m2_xi[:,0,1] - 2*m2_xi[:,1,1]*m2_xi[:,1,0] + 2*(m2_xi[:,1,0]**2)*m2_xi[:,0,1]

    C_30 = C_30/m2_xi[:,3,0]
    C_21 = C_21/m2_xi[:,2,1]

    #%% squeezing
    xi_plot = xi_list/(2*np.pi)/1E6
    ax.plot(xi_plot, s, marker='o', color='y', linewidth=1, alpha=0.6, ms=3, label='Experiment')
    ax.plot(xi_plot, s_sim, color='k', linewidth=1, alpha=0.6, label='Theory')

    ax.hlines(3,0,np.max(xi_plot)+0.1, color='grey', linewidth=1, linestyle='dashed',alpha=1)
    
    ax.set_ylabel(r'Squeezing level $S\,({\rm dB})$')
    ax.set_xlim(0,np.max(xi_plot)+0.1)    
    ax.set_ylim(-1,7)
    ax.set_yticks([0,3,6])
    
    ax.set_xticks([0.2,float(format(np.max(xi_plot)/2,'.1f')),float(format(np.max(xi_plot),'.1f'))-0.2])
    ax.set_xlabel(r'Driving strength, $\xi/2\pi$ ($\rm MHz$)')

    #%% cumulant C_30
    ax2.plot(xi_plot, np.abs(C_30), marker='o', color='y', linewidth=1, alpha=0.6, ms=3)
    ax2.plot(xi_plot, np.abs(C_30_sim), color='k', linewidth=1, alpha=0.6)

    ax2.set_ylabel(r'$|\langle\langle a^{\dagger}a^{\dagger}a^{\dagger}\rangle\rangle/\langle a^{\dagger}a^{\dagger}a^{\dagger}\rangle|$')
    ax2.set_xlim(0,np.max(xi_plot)+0.1)    
    ax2.set_ylim(-1,7)
    ax2.set_yticks([0,3,6])

    ax2.set_xticks([0.2,float(format(np.max(xi_plot)/2,'.1f')),float(format(np.max(xi_plot),'.1f'))-0.2])
    ax2.set_xlabel(r'Driving strength, $\xi/2\pi$ ($\rm MHz$)')
    
    #%% cumulant C_21
    ax3.plot(xi_plot, np.abs(C_21), marker='o', color='y', linewidth=1, alpha=0.6, ms=3, label='Experiment')
    ax3.plot(xi_plot, np.abs(C_21_sim), color='k', linewidth=1, alpha=0.6, label='Theory')
    
    ax3.set_ylabel(r'$|\langle\langle a^{\dagger}a^{\dagger}a\rangle\rangle/\langle a^{\dagger}a^{\dagger}a\rangle|$')
    ax3.set_xlim(0,np.max(xi_plot)+0.1)    
    ax3.set_ylim(-1,7)
    ax3.set_yticks([0,3,6])
    
    ax3.set_xticks([0.2,float(format(np.max(xi_plot)/2,'.1f')),float(format(np.max(xi_plot),'.1f'))-0.2])
    ax3.set_xlabel(r'Driving strength, $\xi/2\pi$ ($\rm MHz$)')
    
    ax3.legend(loc='upper right')
    
    fig.text(0.087, 0.85, 'a', ha='center', fontsize=8, weight='bold')
    fig.text(0.369, 0.85, 'b', ha='center', fontsize=8, weight='bold')
    fig.text(0.651, 0.85, 'c', ha='center', fontsize=8, weight='bold')
    
    pl.savefig('Fig_squeezing.pdf', bbox_inches='tight')
    pl.savefig('Fig_squeezing.jpg', bbox_inches='tight')
    pl.show()
    
    return None
