# Supplementary material for: Quantum behavior of the Duffing oscillator at the dissipative phase transition
Source: Nat Commun. 2023 May 20;14:2896. doi: 10.1038/s41467-023-38217-x (PMC10199948; doi:10.1038/s41467-023-38217-x)
Supplement: Supplementary file 3 — Source Data file [file 41467_2023_38217_MOESM3_ESM.zip › Source_Data/Codes/Main_Fig3.py]

from LoadPackages import *
pl.rcParams.update({'font.size':8})

#%% Choose Experiment
res_number = 2
w_select =    ['680', '685', '690', '695', '700', '705', '710', '715']
poly_fit = {'705':[3.8, -1.2], '710':[5.8, -2.5], '715':[8.5, -4.2]}

N_color = 50
vals = np.ones((3*N_color,4))
vals[:,0] = np.concatenate((np.linspace(0,0.7,N_color),np.linspace(0.7,1,N_color),np.linspace(1,0.7,N_color)))
vals[:,1] = np.concatenate((np.linspace(0,0.4,N_color),np.linspace(0.4,0.4,N_color),np.linspace(0.4,0,N_color)))
vals[:,2] = np.concatenate((np.linspace(0.7,1,N_color),np.linspace(1,0.7,N_color),np.linspace(0.7,0,N_color)))
cmap_new = ListedColormap(vals)
colors_list = cmap_new(np.linspace(0,1,len(w_select)))

fig = pl.figure(figsize=(3.75,5.2))
grid = pl.GridSpec(2,2, wspace=0.00, hspace=0.3, width_ratios=[3.3,2], height_ratios=[3,1.2])
ax = pl.subplot(grid[0,:])
ax2 = pl.subplot(grid[1,0])

delta_list = []
rio_xi_list = []

gamma_tot = []
U_tot = []
n_tot = []

exp_date_list = ['Res20210122_2', 'Res20210121_5', 'Res20210121_4', 'Res20210121_1', 'Res20210120_5', 'Res20210120_1', 'Res20210119_4', 'Res20210119_1']

for num_w in range(0,len(w_select)):
    #%% load Setup
    os.chdir(hub)
    exp_date= exp_date_list[num_w]
    path_name = '../Main_Fig3/'+exp_date
    os.chdir(path_name)

    res_setup = LS.LoadSetup(path_name)
    w_RF = res_setup['w_RF']
    V_list = res_setup['V_list']
    Bw = res_setup['Bw']
    
    #%% Load Parameter
    res_parameters = LP.LoadParameters(res_setup)
    
    omega = res_parameters['omega']
    U = -res_parameters['U']
    # gamma_ph = res_parameters['gamma_ph']
    gamma_amp = res_parameters['gamma_amp']
    gamma_io = res_parameters['gamma_io']
    gamma_flux = res_parameters['gamma_flux']

    A_list = res_parameters['Att']
    B_list = res_parameters['V0']
    xi_list = EU.mV2xi(V_list, A_list[-1], B_list[-1], omega) * np.sqrt(gamma_flux)
    
    #%% renormalization by gamma
    if num_w == 0:
        gamma_0 = gamma_amp
        rio = 1
    else: 
        rio = gamma_amp/gamma_0   
        
    # delta_w = 3.0*gamma_amp
    delta_w = omega - w_RF
    N_scale = gamma_amp/(-U)
    
    xi_plot = xi_list/np.sqrt(N_scale)/rio/(2*np.pi)/1E6
    index1 = np.where(xi_list< 6*(2*np.pi)*1E6)
    index2 = np.where(xi_plot< 3)
    index =  np.intersect1d(index1,index2)
    
    xi_plot = xi_plot[index]
    
    #%% Load Experiment
    G_correction = 1.75
    with xr.open_dataarray('steady_state.nc', engine="h5netcdf") as data_raw:
        a2_plot = np.mean(data_raw.sel(Moments='a').values, axis=-1) * np.sqrt(G_correction*Bw/gamma_io)
        da2_plot = np.std(data_raw.sel(Moments='a').values, axis=-1) * np.sqrt(G_correction*Bw/gamma_io)
        
        n2_plot = np.mean(data_raw.sel(Moments='ada').values, axis=-1) * (G_correction*Bw/gamma_io)
        dn2_plot = np.std(data_raw.sel(Moments='ada').values, axis=-1) * (G_correction*Bw/gamma_io)

    n_tot.append(n2_plot[49]/N_scale)
    
    #%% Load simulation
    w_sim = omega-delta_w
    xi_list_sim = np.linspace(0,2.7*(2*np.pi*1E6), 200) * np.sqrt(N_scale) * rio
    xi_sim_plot = xi_list_sim/np.sqrt(N_scale)/rio/(2*np.pi)/1E6
    
    a2_list_sim = []
    n2_list_sim = []
    for xi_sim in xi_list_sim:
        mom_sim  = MFP.CalculateSsMoments(omega,U,xi_sim,gamma_amp,w_sim, m_order=4)
        
        a2_list_sim.append(mom_sim[0,1])
        n2_list_sim.append(mom_sim[1,1])
    a2_list_sim = np.array(a2_list_sim) 
    n2_list_sim = np.array(n2_list_sim, dtype=float) 

    #%% plot
    if num_w <= 2:
        ax.errorbar(xi_plot, n2_plot[index], yerr=dn2_plot[index],\
                fmt='.', color=colors_list[num_w], elinewidth=1,markersize=5,\
                label=format(omega/(2*np.pi)/1E9,'.2f')+',  '+format(N_scale,'.1f'))
    else:
        ax.plot(xi_sim_plot, n2_list_sim, color=colors_list[num_w], linewidth=1, alpha=1, zorder=100)
        ax.errorbar(xi_plot, n2_plot[index], yerr=dn2_plot[index],\
                fmt='.', color=colors_list[num_w], elinewidth=1,markersize=5,\
                label=format(omega/(2*np.pi)/1E9,'.2f')+',  '+format(N_scale,'.1f'))
            
    
    #%% speed
    if float(w_select[num_w]) > 700:
        index = np.where(xi_plot< 1.4)
        ax2.plot(xi_plot[index], n2_plot[index]/N_scale, marker='.', color=colors_list[num_w], ms=5, zorder=1000-10*num_w)
        
        xi_fit = np.linspace(0,2,101)
        y_fit = poly_fit[w_select[num_w]][0] * xi_fit + poly_fit[w_select[num_w]][1]
        ax2.plot(xi_fit, y_fit, linewidth=1, color=colors_list[num_w], alpha=0.7)

ax.set_xlabel(r'Rescaled driving strength, $\xi_0/2\pi$ ($\rm MHz$)')
ax.set_ylabel(r'Photon number, $\langle a^{\dagger}a \rangle$')  
ax.set_xlim(-0.2,3.2) 
ax.set_ylim(-1.5,26.5) 

ax2.hlines(2.5, -0.1, 1.5, color='k', linewidth=1, linestyle='--')
ax2.set_ylabel(r'$\langle a^{\dagger}a \rangle/N$')
ax2.set_xlabel(r'$\xi_0/2\pi$ (${\rm MHz}$)')
ax2.set_xlim(-0.1,1.5) 
ax2.set_ylim(-0.3,2.8) 

ax2.set_xticks([0.0,0.7,1.4])
ax2.set_yticks([0.0,2.5])

handles, labels = ax.get_legend_handles_labels()  
handles = handles[::-1]
labels = labels[::-1]
pl.legend(handles, labels, bbox_to_anchor=(1.02, 1.06), labelspacing=0.3, title=r'$\omega/2\pi$ ($\rm GHz$), $N$')

pl.tight_layout()

os.chdir('../')
fig.align_labels()
pl.savefig('Fig_transition.pdf', bbox_inches='tight')
pl.savefig('Fig_transition.jpg', bbox_inches='tight')
pl.show()
    
