# Supplementary material for: Quantum behavior of the Duffing oscillator at the dissipative phase transition
Source: Nat Commun. 2023 May 20;14:2896. doi: 10.1038/s41467-023-38217-x (PMC10199948; doi:10.1038/s41467-023-38217-x)
Supplement: Supplementary file 3 — Source Data file [file 41467_2023_38217_MOESM3_ESM.zip › Source_Data/Codes/Supplementary_Fig4.py]

from LoadPackages import *

#%%
def func_gamma_i(params, w):
    gamma_0 = params[0] 
    gamma_phi = params[1] * poly_phi(w)
    return np.abs(gamma_0) + gamma_phi

def residuals(params, gamma_i, w):
    return gamma_i - func_gamma_i(params, w)

#%% load Characterization
os.chdir(hub)
exp_date= 'Res20210101_1' 
path_name = '../Supplementary_Tab1/'+exp_date
os.chdir(path_name)

params_closed = np.load('characterization_closed.npy')

#%% load Experiments
os.chdir(hub)
exp_date = ''
path_name = '../Supplementary_Fig4/'+exp_date
os.chdir(path_name)

data_raw = xr.open_dataarray("qfactor_2.nc", engine="h5netcdf")
w_list = data_raw.omega_r.values
Ql = data_raw.sel(properties='Ql').values
Qi = data_raw.sel(properties='Qi').values
Qc = data_raw.sel(properties='ReQc').values
gamma_i = data_raw.sel(properties='gamma_i').values
gamma_c = data_raw.sel(properties='gamma_c').values

#%% processing
Results = dict()

w_list_fit = []
dp_list = []
I_list = np.linspace(0,330,330)
for Iant in I_list:
    omega1, dp1, omega2, dp2 = MS.Dephase(params_closed, -Iant, 0)
    w_list_fit.append(omega2)
    dp_list.append(np.abs(dp2))
    
res = np.polyfit(w_list_fit, dp_list, 6)
poly_phi = np.poly1d(res)
Results['Poly_phi'] = poly_phi

params_guess = [1, 0] 
params = least_squares(residuals, params_guess, args=(gamma_i,w_list) )

w_sim = np.linspace(6.7, 7.2, 101) * (2*np.pi) * 1E9
dp_list_fit = func_gamma_i(params.x, w_sim)

gamma_0, rio = params.x
gamma_ph = rio * poly_phi(w_sim)

Results['gamma_0'] = gamma_0
Results['rio_phi'] = rio

res = np.polyfit(w_list, gamma_c, 3)
poly_c = np.poly1d(res)
Results['Poly_c'] = poly_c

np.save('characterization_open.npy', Results)

#%% plots
fig = pl.figure(figsize=(18*cm,5*cm))
grid = pl.GridSpec(1,3, wspace=0.4, hspace=0.0)
ax = pl.subplot(grid[0, 0])
ax.scatter(w_list/(2*np.pi)/1E9, Ql, color='grey', s=3, label=r'Loaded $Q_{\rm l}$')
ax.scatter(w_list/(2*np.pi)/1E9, Qi, color='r', s=3, label=r'Internal $Q_{\rm i}$')
ax.scatter(w_list/(2*np.pi)/1E9, Qc, color='b', s=3, label=r'External $Q_{\rm e}$')
ax.set_yscale('log')
ax.set_xlim(6.78,7.2)
ax.set_ylim(2E3, 2E5)
ax.legend(loc='upper right')
ax.set_xlabel(r'Resonant frequency, $\omega_{\rm A}/2\pi$ (${\rm GHz}$)')
ax.set_ylabel(r'Quality Factors')

ax = pl.subplot(grid[0, 1])
ax.scatter(w_list/(2*np.pi)/1e9, gamma_i/1E6, color='r', s=3, label=r'Intrinsic loss $\gamma_{\rm i}$')
ax.scatter(w_list/(2*np.pi)/1E9,gamma_c/1E6, color='b', s=3, label=r'Coupling loss $\gamma_{\rm c}$')
ax.plot(np.array(w_sim)/2/np.pi/1e9, dp_list_fit/1e6, color='r', linewidth=1, alpha=0.25)
ax.plot(np.array(w_sim)/2/np.pi/1e9, poly_c(w_sim)/1e6, color='b', linewidth=1, alpha=0.25)

ax.set_xlim(6.78,7.2)
ax.set_ylim(-1, 13)
ax.set_yticks([0,4,8,12])
ax.legend()
ax.legend(loc='upper right')
ax.set_xlabel(r'Resonant frequency, $\omega_{\rm A}/2\pi$ (${\rm GHz}$)')
ax.set_ylabel(r'Dampping rates (${\rm \mu s^{-1}}$)')

ax = pl.subplot(grid[0, 2])
ax.plot(np.array(w_sim)/2/np.pi/1e9, (gamma_0+poly_c(w_sim))/1e6, label=r'Total decay rate $\gamma$', color='k', linewidth=1)
ax.plot(np.array(w_sim)/2/np.pi/1e9, poly_c(w_sim)/1e6, label=r'External decay rate $\gamma_{\rm M}$', color='b', linewidth=1)
ax.plot(np.array(w_sim)/2/np.pi/1e9, gamma_0*np.ones(len(w_sim))/1e6, label=r'Internal decay rate $\gamma_{0}$', color='r', linewidth=1)
ax.plot(np.array(w_sim)/2/np.pi/1e9, gamma_ph/1e6, label=r'Dephasing rate $\gamma_{\phi}$', color='r', linestyle='--', linewidth=1)

indx = np.where(gamma_ph < 0)[0]
ax.fill_between([w_sim[indx[0]]/2/np.pi/1e9,7.2], -1, y2=13, facecolor="grey", alpha=0.7)

ax.set_xlim(6.78,7.2)
ax.set_ylim(-1, 13)
ax.set_yticks([0,4,8,12])
ax.legend()
ax.legend(loc='upper right')
ax.set_xlabel(r'Resonant frequency, $\omega_{\rm A}/2\pi$ (${\rm GHz}$)')
ax.set_ylabel(r'Dampping rates (${\rm \mu s^{-1}}$)')

fig.text(0.076, 0.85, 'a', ha='center', fontsize=8, weight='bold')
fig.text(0.365, 0.85, 'b', ha='center', fontsize=8, weight='bold')
fig.text(0.652, 0.85, 'c', ha='center', fontsize=8, weight='bold')

pl.savefig('Fig_open.pdf', bbox_inches='tight')
pl.savefig('Fig_open.jpg', bbox_inches='tight')
pl.show()
