# Supplementary material for: Quantum behavior of the Duffing oscillator at the dissipative phase transition
Source: Nat Commun. 2023 May 20;14:2896. doi: 10.1038/s41467-023-38217-x (PMC10199948; doi:10.1038/s41467-023-38217-x)
Supplement: Supplementary file 3 — Source Data file [file 41467_2023_38217_MOESM3_ESM.zip › Source_Data/Codes/Supplementary_Tab1.py]

from LoadPackages import *

#%%
def Calculate_f(params, Iant1_list, Iant2_list):
    L, l, c, Ic1, CJ1, d1, Ic2, CJ2, d2, dPhi1, dPhi2, Phi1PerIant1, Phi1PerIant2, Phi2PerIant1, Phi2PerIant2 = params
    omega2_list = []
    for num_1 in range(0, len(Iant1_list)):
        Iant1 = Iant1_list[num_1] * 1E6
        Iant2 = Iant2_list[num_1] * 1E6
        Phi2 = Phi2PerIant1 * Iant1 + Phi2PerIant2 * Iant2 - dPhi2
    
        omega2, U2, dp2 = MS.Calculate_QM(Phi2, Ic2, CJ2, d2, L, l, c)
        omega2_list.append(omega2)
    return np.array(omega2_list)/(2*np.pi*1e9)


#%% load Setup
os.chdir(hub)
exp_date= 'Res20210101_1' 
path_name = '../Supplementary_Tab1/'+exp_date
os.chdir(path_name)

data_raw = xr.open_dataarray('current_sweep.nc', engine="h5netcdf")

I_bias = data_raw.bias.values
omega_p = data_raw.omega.values
st22_1 = data_raw.sel(antenna='1').values
st22_2 = data_raw.sel(antenna='2').values

#%% load Characterization
params_closed = np.load('characterization_closed.npy')
omega2_1 = Calculate_f(params_closed, I_bias, np.zeros(np.shape(I_bias)))
omega2_2 = Calculate_f(params_closed, np.zeros(np.shape(I_bias)), I_bias)

#%% plots
fig = pl.figure(figsize=(12*cm,5*cm))
grid = pl.GridSpec(1,2, wspace=0.1, hspace=0.0)

ax1 = pl.subplot(grid[0,0])
ax1.contourf(I_bias * 1E6, omega_p/2/np.pi/1E9, st22_1.transpose(), cmap='inferno', vmin=-0.5, vmax=0.5, levels=15)
ax1.plot(I_bias * 1E6, omega2_1, linewidth=1, alpha=0.5, linestyle='--', color='k')
ax1.set_xlabel(r'Antenna current, $I_1$ (uA)')
ax1.set_ylabel('Probe frequency (GHz)')
ax1.set_ylim(omega_p[0]/2/np.pi/1E9, omega_p[-1]/2/np.pi/1E9)

ax2 = pl.subplot(grid[0,1])
ax2.contourf(I_bias * 1E6, omega_p/2/np.pi/1E9, st22_2.transpose(), cmap='inferno', vmin=-0.5, vmax=0.5, levels=15)
ax2.plot(I_bias * 1E6, omega2_2, linewidth=1, alpha=0.5, linestyle='--', color='k')
ax2.set_xlabel(r'Antenna current, $I_2$ (uA)')
ax2.set_ylim(omega_p[0]/2/np.pi/1E9, omega_p[-1]/2/np.pi/1E9)

ax2.set_yticks([])

pl.savefig('Fig_closed.pdf', bbox_inches='tight')
pl.savefig('Fig_closed.jpg', bbox_inches='tight')
pl.show()
