# Supplementary material for: Quantum behavior of the Duffing oscillator at the dissipative phase transition
Source: Nat Commun. 2023 May 20;14:2896. doi: 10.1038/s41467-023-38217-x (PMC10199948; doi:10.1038/s41467-023-38217-x)
Supplement: Supplementary file 3 — Source Data file [file 41467_2023_38217_MOESM3_ESM.zip › Source_Data/Codes/Supplementary_Fig5.py]

from LoadPackages import *

#%%
def func_planck(params, T, w0, Bw):
    G = params[0] # gain
    noi = params[1] # noise temperature
    return Bw*G*(const.hbar*w0)*(1/(np.exp(const.hbar*w0/(const.k*T))-1) + noi + 1 )

def residuals(params, P, T, w0, Bw):
    return np.array(P) - 50*func_planck(params, T, w0, Bw)

#%% load Setup
os.chdir(hub)
exp_date = 'Res20210106_1'
path_name = '../Supplementary_Fig5/'+exp_date
os.chdir(path_name)

res_setup = LS.LoadSetup(path_name)

w_RF = res_setup['w_RF']
Bw = res_setup['Bw']

#%% load Experiment
with xr.open_dataarray("temperature_sweep.nc", engine="h5netcdf") as data_raw:
    T_list = data_raw.Temperature.values
    v2_list = np.mean(data_raw.values, axis=-1)
    dv2_list = np.std(data_raw.values, axis=-1)
    
#%% processing
Res_calibration = dict()

T_fit = np.linspace(1,730,101)
params_guess = [1e12, 1] # initial guess of gain and noise
params = least_squares(residuals, params_guess, args=(v2_list, T_list, w_RF, Bw) )
s_list_fit = func_planck(params.x, T_fit/1e3, w_RF, Bw) 
Gain, noi = params.x
G_dB = 10*np.log10(Gain)

Res_calibration['Gain'] = Gain
Res_calibration['Tnoi'] = noi * const.hbar*w_RF/const.k
Res_calibration['noi'] = noi

np.save('characterization_output.npy', Res_calibration)

#%% plots
fig = pl.figure(figsize=(8.9*cm,5*cm))
grid = pl.GridSpec(1,1, wspace=0.0, hspace=0.0)

ax1 = pl.subplot(grid[0,0])
ax1.errorbar(T_list*1E3, v2_list/50*1E6, yerr=dv2_list/50*1E6, fmt='o', mfc='b', mec='k', ecolor='k', elinewidth=1, capsize=3, ms=3)
ax1.plot(T_fit, s_list_fit*1E6, color='C3', zorder=0)
ax1.set_xlabel(r'Temperature $T$ (${\rm mK}$)')
ax1.set_ylabel(r'$P_{\rm s,out}$ ($\rm \mu W$)')
ax1.set_title('G='+str(round(G_dB,2))+' dB, n='+str(round(noi,2))+r' $(s\cdot Hz)^{-1}$')

ymin = s_list_fit[0]*1E6
ymax = s_list_fit[-1]*1E6
dy = (ymax-ymin)/5
ax1.set_ylim(ymin-dy,ymax+dy)

pl.savefig('Fig_output.pdf', bbox_inches='tight')
pl.savefig('Fig_output.jpg', bbox_inches='tight')
pl.show()
