# Supplementary material for: Quantum behavior of the Duffing oscillator at the dissipative phase transition
Source: Nat Commun. 2023 May 20;14:2896. doi: 10.1038/s41467-023-38217-x (PMC10199948; doi:10.1038/s41467-023-38217-x)
Supplement: Supplementary file 3 — Source Data file [file 41467_2023_38217_MOESM3_ESM.zip › Source_Data/Codes/Main_Fig1b.py]

from LoadPackages import *
import Main_Fig1b_aux as AUX

#%% load Setup
os.chdir(hub)
exp_date= 'Res20201226_1'
path_name = '../Main_Fig1b/'+exp_date
os.chdir(path_name)

res_setup = LS.LoadSetup(path_name)

w_list = res_setup['w_list']
V_list = res_setup['V_list']
Bw = res_setup['Bw']

#%% load Parameter
res_parameters = LP.LoadParameters(res_setup)

omega = res_parameters['omega']
U = -res_parameters['U']
gamma_amp = res_parameters['gamma_amp'] 
# gamma_ph = res_parameters['gamma_ph']
gamma_io = res_parameters['gamma_io']
gamma_flux = res_parameters['gamma_flux']

A_list = res_parameters['Att']
B_list = res_parameters['V0']
xi_mat = []
for num_sweep in range(3):
    A = A_list[num_sweep]
    B = B_list[num_sweep]
    xi_mat.append( EU.mV2xi(V_list, A, B, omega) * np.sqrt(gamma_flux) )

#%% load Experiment
G_correction = 2.0

a2_mat = []
da2_mat = []
n2_mat = []
dn2_mat = []

sweeps = ['up_sweep.nc', 'down_sweep.nc', 'steady_state.nc']
for sweep_name in sweeps:
    with xr.open_dataarray(sweep_name, engine="h5netcdf") as data_raw:
        a2_mat.append( np.mean(data_raw.sel(Moments='a').values, axis=-1) * np.sqrt(G_correction*Bw/gamma_io))
        da2_mat.append( np.std(data_raw.sel(Moments='a').values, axis=-1) * np.sqrt(G_correction*Bw/gamma_io))
        
        n2_mat.append( np.mean(data_raw.sel(Moments='ada').values, axis=-1) * (G_correction*Bw/gamma_io))
        dn2_mat.append( np.std(data_raw.sel(Moments='ada').values, axis=-1) * (G_correction*Bw/gamma_io))

    
#%% plots
AUX.Plot(w_list,xi_mat,a2_mat,n2_mat, res_parameters)
    
