# Supplementary material for: Quantum behavior of the Duffing oscillator at the dissipative phase transition
Source: Nat Commun. 2023 May 20;14:2896. doi: 10.1038/s41467-023-38217-x (PMC10199948; doi:10.1038/s41467-023-38217-x)
Supplement: Supplementary file 3 — Source Data file [file 41467_2023_38217_MOESM3_ESM.zip › Source_Data/Supplementary_Fig5/Res20210106_1/Setup]

[Waveform & Trigger]
Frequency (kHz) = "125.000000"
Trigger Width (ns) = "50.000000"
Trigger Amplitude (V) = "2.200000"
Trigger Delay (ns) = "0.000000"

[PID Controller]
Stabilization Interval = "40.000000"
Tolerance of Mean Value = "2.000000"
Tolerance of Std Deviation = "1.000000"
Channel = "1"
PC name = "badwwmi-k12-qlb"
Bridge name = "b"
Wait after (s) = "20.000000"
Maximum Control Time (min) = "5.000000"

[LO Set]
IF Frequency (MHz) = "62.500000"
LO Power (dBm) = "25.000000"
RF Frequency (GHz) = "7.000000"

[FPGA]
FIR = "2MHz"
MAX1 = "11"
MAX2 = "11"
