# Supplementary material for: Quantum behavior of the Duffing oscillator at the dissipative phase transition
Source: Nat Commun. 2023 May 20;14:2896. doi: 10.1038/s41467-023-38217-x (PMC10199948; doi:10.1038/s41467-023-38217-x)
Supplement: Supplementary file 3 — Source Data file [file 41467_2023_38217_MOESM3_ESM.zip › Source_Data/Main_Fig3/Res20210119_1/Setup]

[Parameter Set]
Iant1(mA) = "-55.0"
Iant2(mA) = "0.0"

[Waveform & Trigger]
Amplitude Start (mV) = "50.000000"
Frequency (kHz) = "125.000000"
Trigger Width (ns) = "50.000000"
Trigger Amplitude (V) = "2.200000"
Trigger Delay (ns) = "3750.000000"
Hold Time (ns) = "4000.000000"
Amplitude Stop (mV) = "2500.000000"
Amplitude Step = "49"
Bias (mV) = "2500.000000"
Edge Time (ns) = "250.000000"
Up = "FALSE"
Down = "FALSE"
Constant = "TRUE"
Reference = "1"

[RF]
RF Freq (GHz) = "7.147500"
RF Power (dBm) = "16.000000"

[LO Set]
IF Frequency (MHz) = "62.500000"
LO Power (dBm) = "25.000000"

[FPGA]
FIR = "2MHz"
MAX1 = "12"
MAX2 = "10"
