# Supplementary material for: Quantum behavior of the Duffing oscillator at the dissipative phase transition
Source: Nat Commun. 2023 May 20;14:2896. doi: 10.1038/s41467-023-38217-x (PMC10199948; doi:10.1038/s41467-023-38217-x)
Supplement: Supplementary file 3 — Source Data file [file 41467_2023_38217_MOESM3_ESM.zip › Source_Data/Supplementary_Fig8/Res20201229_1/Setup]

[Waveform & Trigger]
Frequency (kHz) = "12.500000"
Trigger Width (ns) = "50.000000"
Trigger Amplitude (V) = "2.200000"
Edge (ns) = "250.000000"
Hold Time (ns) = "75000.000000"
Amplitude Start (mV) = "50.000000"
Amplitude Stop (mV) = "1000.000000"
Amplitude Step = "19"
CH1 Bias (mV) = "4000.000000"
Delay List (ns) = "0 250 500 750 1000 2500 5000 7500 10000 25000 50000 75000"
Up = "TRUE"
Down = "TRUE"
Constant = "TRUE"
Reference = "1"

[DR]
RF Freq (GHz) = "7.099000"
RF Power (dBm) = "16.000000"

[LO Set]
IF Frequency (MHz) = "62.500000"
LO Power (dBm) = "25.000000"
