# Supplementary material for: Quantum behavior of the Duffing oscillator at the dissipative phase transition
Source: Nat Commun. 2023 May 20;14:2896. doi: 10.1038/s41467-023-38217-x (PMC10199948; doi:10.1038/s41467-023-38217-x)
Supplement: Supplementary file 3 — Source Data file [file 41467_2023_38217_MOESM3_ESM.zip › Source_Data/Main_Fig2_AND_Supplementary_Fig9/Res20200901_1/Setup]

[Parameter Set]
Iant1(mA) = "-125.3"
Iant2(mA) = "0.0"

[Waveform & Trigger]
Frequency (kHz) = "20.000000"
Trigger Width (ns) = "50.000000"
Trigger Amplitude (V) = "2.200000"
Edge (ns) = "250.000000"
Hold Time (ns) = "47500.000000"
Amplitude Start (mV) = "50.000000"
Amplitude Stop (mV) = "1550.000000"
Amplitude Step = "30"
CH1 Bias (mV) = "1800.000000"
Delay List (ns) = "0 50 100 150 200 250 300 350 400 450 500 1000 1500 2000 2500 3000 3500 4000 4500 5000 10000 15000 20000 25000 30000 35000 40000 45000"
Up = "TRUE"
Down = "TRUE"
Constant = "FALSE"
Reference = "0"

[DR]
RF Freq (GHz) = "7.114000"
RF Power (dBm) = "16.000000"

[LO Set]
IF Frequency (MHz) = "62.500000"
LO Power (dBm) = "25.000000"
