# Supplementary material for: Quantum behavior of the Duffing oscillator at the dissipative phase transition
Source: Nat Commun. 2023 May 20;14:2896. doi: 10.1038/s41467-023-38217-x (PMC10199948; doi:10.1038/s41467-023-38217-x)
Supplement: Supplementary file 3 — Source Data file [file 41467_2023_38217_MOESM3_ESM.zip › Source_Data/Codes/Model/Model_FokkerPlanck.py]

from LoadPackages import *

#%%
def CalculateSsMoments(w_a,U_a,xi_d,gamma,w_d, m_order=4):
    dw_a = w_a - w_d
    c_a = (dw_a - 1j*gamma/2)/U_a
    d_a = -xi_d/U_a 
    
    mom = np.zeros((m_order,m_order), dtype=complex)
    for num_ad in range(0,m_order):
        for num_a in range(0,m_order):
            if (num_ad==0) and (num_a==0):
                pass
            else:
                m = np.power(d_a,num_a) * np.power(d_a.conjugate(),num_ad)\
                  * nm.gammaprod([c_a, c_a.conjugate()],[num_a+c_a, num_ad+c_a.conjugate()])\
                  * nm.hyper([],[num_a+c_a, num_ad+c_a.conjugate()], 2*(np.abs(d_a)**2))\
                  / nm.hyper([],[c_a, c_a.conjugate()], 2*(np.abs(d_a)**2))
                mom[num_ad,num_a] = m
    return mom

def FuncSsMoments(coeffs, m_order=4):
    c_a_r, c_a_i, d_a = coeffs
    c_a = c_a_r + 1j*c_a_i
    mom = np.zeros((m_order,m_order), dtype=complex)
    for num_ad in range(0,m_order):
        for num_a in range(0,m_order):
            if (num_ad==0) and (num_a==0):
                pass
            else:
                m = np.power(d_a,num_a) * np.power(d_a.conjugate(),num_ad)\
                  * nm.gammaprod([c_a, c_a.conjugate()],[num_a+c_a, num_ad+c_a.conjugate()])\
                  * nm.hyper([],[num_a+c_a, num_ad+c_a.conjugate()], 2*(np.abs(d_a)**2))\
                  / nm.hyper([],[c_a, c_a.conjugate()], 2*(np.abs(d_a)**2))
                mom[num_ad,num_a] = m
    return mom

def FitSsMoments(coeffs, mom, w, m_order=4):

    mom_sim = FuncSsMoments(coeffs, m_order)
    delta_1 = mom[0,1] - mom_sim[0,1]
    delta_2 = mom[1,1] - mom_sim[1,1]
    delta_3 = mom[0,2] - mom_sim[0,2]
    
    # return [delta_1.real/2/(w[0].real), delta_1.imag/2/(w[0].imag),\
    #         np.abs(delta_2)/(w[1].real),\
    #         delta_3.real/2/(w[2].real), delta_3.imag/2/(w[2].imag)]
    
    return [delta_1.real/2/np.abs(w[0]), delta_1.imag/2/np.abs(w[0]),\
            np.abs(delta_2)/np.abs(w[1]),\
            delta_3.real/2/np.abs(w[2]), delta_3.imag/2/np.abs(w[2])]


def Wigner_Gaussian(a,ada,aa,svec):
    b = ada - np.abs(a)**2
    c = aa - a**2
    k = (1/2 + b)**2 - np.abs(c)**2
    ds2 = (svec[1]-svec[0])**2
    
    W = np.zeros((len(svec),len(svec)))
    for nx in range(0,len(svec)):
        for ny in range(0,len(svec)):
            alpha_xy = (svec[nx]+1j*svec[ny])/np.sqrt(2)
            W_xy = np.exp(-(1+2*b)*(np.abs(alpha_xy-a)**2)/(2*k) + np.real(c.conjugate()*((alpha_xy-a)**2)/k) )
            W[ny,nx] = np.abs(W_xy)
    return W/np.sum(W)/ds2

def Wigner_Exact(coeffs,svec):
    c_a_r, c_a_i, d_a = coeffs
    c_a = c_a_r + 1j*c_a_i
    
    ds2 = (svec[1]-svec[0])**2
    
    W = np.zeros((len(svec),len(svec)))
    for nx in range(0,len(svec)):
        for ny in range(0,len(svec)):
            alpha_xy = (svec[nx]-1j*svec[ny])/np.sqrt(2)
            W_xy = np.exp(-2*np.abs(alpha_xy)**2) * np.abs(nm.hyper([],[c_a], 2*d_a*alpha_xy))**2
            W[ny,nx] = W_xy.real
    return W/np.sum(W)/ds2
