# Supplementary material for: Quantum behavior of the Duffing oscillator at the dissipative phase transition
Source: Nat Commun. 2023 May 20;14:2896. doi: 10.1038/s41467-023-38217-x (PMC10199948; doi:10.1038/s41467-023-38217-x)
Supplement: Supplementary file 3 — Source Data file [file 41467_2023_38217_MOESM3_ESM.zip › Source_Data/Codes/Model/Model_MasterEqn.py]

from LoadPackages import *

#%%
def CalculateSs(w_a,U_a,xi,gamma_amp,gamma_ph,dw,\
                xi_two=0, n_amp=0, gamma_two=0, N_fit=70, num_step=1E3):
    a_opr = destroy(N_fit)
    ad_opr = create(N_fit)
    
    H0 = dw * ad_opr * a_opr + U_a * ad_opr * ad_opr * a_opr * a_opr
    H1 = xi * (a_opr + ad_opr)
    H2 = xi_two*(a_opr*a_opr + ad_opr*ad_opr)

    cops = [np.sqrt(gamma_amp)*(n_amp+1)*a_opr, np.sqrt(gamma_amp)*n_amp*a_opr,\
            np.sqrt(gamma_ph)*ad_opr*a_opr, np.sqrt(gamma_two)*a_opr*a_opr]
    rho_ss = steadystate(H0+H1+H2, cops)
    return rho_ss

def CalculateSsMoments(w_a,U_a,xi,gamma_amp,gamma_ph,w_d,\
                       xi_two=0, n_amp=0, gamma_two=0, N_fit=70, num_step=1E3, m_order=4):
    a_opr = destroy(N_fit)
    ad_opr = create(N_fit)
    dw = w_a - w_d

    rho_ss = CalculateSs(w_a,U_a,xi,gamma_amp,gamma_ph,dw,xi_two,n_amp,gamma_two,N_fit,num_step)

    mom = np.zeros((m_order,m_order), dtype=complex)
    for num_ad in range(0,m_order):
        for num_a in range(0,m_order):
            opr = (ad_opr**num_ad) * (a_opr**num_a)
            mom[num_ad,num_a] = expect(opr,rho_ss)
        
    return [mom, rho_ss]

def CalculateMoments(w_a,U_a,xi,gamma_amp,gamma_ph,w_d,T1,T2,xi_bias=0,\
                     xi_two=0, n_amp=0, gamma_two=0, N_fit=70, num_step=1E3, m_order=4):
    a_opr = destroy(N_fit)
    ad_opr = create(N_fit)
    times = np.linspace(0,T2,101)
    dw = w_a - w_d

    if T1 != 0:
        rho_0 = CalculateSs(w_a,U_a,xi_bias,gamma_amp,gamma_ph,dw,xi_two,n_amp,gamma_two,N_fit,num_step)
    else:
        rho_0 = coherent(N_fit,0)
    
    if T2 != 0:
        H0 = dw * ad_opr * a_opr + U_a * ad_opr * ad_opr * a_opr * a_opr
        H1 = xi * (a_opr + ad_opr)
        H2 = xi_two*(a_opr*a_opr + ad_opr*ad_opr)
        options = Options(nsteps=num_step)
        cops = [np.sqrt(gamma_amp)*(n_amp+1)*a_opr, np.sqrt(gamma_amp)*n_amp*a_opr,\
                np.sqrt(gamma_ph)*ad_opr*a_opr, np.sqrt(gamma_two)*a_opr*a_opr]
        result = mesolve(H0+H1+H2, rho_0, times, cops, [], options=options)
        rho_ss = result.states[-1]
        
        mom = np.zeros((m_order,m_order), dtype=complex)
        for num_ad in range(0,m_order):
            for num_a in range(0,m_order):
                opr = (ad_opr**num_ad) * (a_opr**num_a)
                mom[num_ad,num_a] = expect(opr,rho_ss)
    else:
        mom = np.zeros((m_order,m_order), dtype=complex)
        for num_ad in range(0,m_order):
            for num_a in range(0,m_order):
                opr = (ad_opr**num_ad) * (a_opr**num_a)
                mom[num_ad,num_a] = expect(opr,rho_0)
        rho_ss = rho_0


    return [mom, rho_ss]
