# Supplementary material for: Quantum behavior of the Duffing oscillator at the dissipative phase transition
Source: Nat Commun. 2023 May 20;14:2896. doi: 10.1038/s41467-023-38217-x (PMC10199948; doi:10.1038/s41467-023-38217-x)
Supplement: Supplementary file 3 — Source Data file [file 41467_2023_38217_MOESM3_ESM.zip › Source_Data/Codes/Model/Model_Sample.py]

from LoadPackages import *

#%%
def Calculate_Ic_eff(Phi, Ic, d):
    Ic_eff = Ic*np.sqrt( (d*np.sin( const.pi*Phi/Phi0 ))**2 + (np.cos( const.pi*Phi/Phi0 ))**2 )
    return Ic_eff

def Calculate_LJ(Phi, Ic, d):
    Ic_eff = Calculate_Ic_eff(Phi, Ic, d)
    LJ = Phi0/Ic_eff
    
    dIc_eff = Ic/np.sqrt( (d*np.sin( const.pi*Phi/Phi0 ))**2 + (np.cos( const.pi*Phi/Phi0 ))**2 )\
        * np.sin( const.pi*Phi/Phi0 )*np.cos( const.pi*Phi/Phi0 )*((d**2) - 1) 
    dLJ = -Phi0*dIc_eff/(Ic_eff**2)
    return [LJ, dLJ]

def Calculate_dp(k, LJ, dLJ, CJ, L, l, c):
    x1 = -2*l/(LJ**2) * dLJ
    x2 = np.tan(k*L/2.0) + k*L/2.0/(np.cos(k*L/2.0)**2) + 4*CJ*k/c
    return x1/x2

def Calculate_omega(k, LJ, CJ, L, l, c):
    return c*LJ*k*np.tan(k*L/2.0) + 2.0*(k**2)*CJ*LJ - 2.0*l*c

def Calculate_C_sum(k, LJ, CJ, L, l, c):
    v_phase = 1/np.sqrt(l*c)
    return c*L/2.0 + (CJ + 1.0/((k*v_phase)**2 *LJ)) * 2.0*(np.cos(k*L/2.0))**2 

def Calculate_lambda(k, LJ, CJ, L, l, c):
    C_sum = Calculate_C_sum(k, LJ, CJ, L, l, c)
    v_phase = 1/np.sqrt(l*c)
    return 2*np.cos(k*L/2.0)/Phi0 * np.sqrt( const.hbar/(2*C_sum*k*v_phase) )

def Calculate_QM(Phi, Ic, CJ, d, L, l, c):
    Ic_eff = Calculate_Ic_eff(Phi, Ic, d)
    LJ, dLJ = Calculate_LJ(Phi, Ic, d)
    EJ = Ic_eff * Phi0 
    
    v_phase = 1/np.sqrt(l*c)
    
    Omega = 1
    for num_1 in range(0, 5):
        if (num_1 == 0):
            k_min = 1e-12
        else:
            k_min = (2*num_1-1) * const.pi/L + 1e-12
        k_max = (2*num_1+1) * const.pi/L - 1e-12

        Val_k = optimize.brentq(Calculate_omega,k_min, k_max,args=(LJ, CJ, L, l, c) )
        Val_lambda = Calculate_lambda(Val_k, LJ, CJ, L, l, c)
        Omega = Omega * np.exp( -1*(Val_lambda**2)/2 )
        
        if (num_1 == 0):
            k1 = Val_k
            lambda1 = Val_lambda
        
    omega1 = k1 * v_phase 
    dp = Calculate_dp(k1, LJ, dLJ, CJ, L, l, c)
    
    d_omega = EJ * (lambda1**2) * (1-Omega)/const.hbar
    omega = omega1 - d_omega
    
    U = EJ * (lambda1**4) * Omega/4/const.hbar
    return [omega, U, dp]

def Model(params, Iant1, Iant2):
    L, l, c, Ic1, CJ1, d1, Ic2, CJ2, d2, dPhi1, dPhi2, Phi1PerIant1, Phi1PerIant2, Phi2PerIant1, Phi2PerIant2 = params

    Phi2 = Phi2PerIant1 * Iant1 + Phi2PerIant2 * Iant2 - dPhi2
    omega2, U2 = Calculate_QM(Phi2, Ic2, CJ2, d2, L, l, c)[:2]

    return [omega2, U2]

def Dephase(params, Iant1, Iant2):
    L, l, c, Ic1, CJ1, d1, Ic2, CJ2, d2, dPhi1, dPhi2, Phi1PerIant1, Phi1PerIant2, Phi2PerIant1, Phi2PerIant2 = params

    Phi1 = Phi1PerIant1 * Iant1 + Phi1PerIant2 * Iant2 - dPhi1
    Phi2 = Phi2PerIant1 * Iant1 + Phi2PerIant2 * Iant2 - dPhi2

    omega1, U1, dp1 = Calculate_QM(Phi1, Ic1, CJ1, d1, L, l, c)
    omega2, U2, dp2 = Calculate_QM(Phi2, Ic2, CJ2, d2, L, l, c)
    return [omega1, dp1, omega2, dp2]
