# Supplementary material for: Quantum behavior of the Duffing oscillator at the dissipative phase transition
Source: Nat Commun. 2023 May 20;14:2896. doi: 10.1038/s41467-023-38217-x (PMC10199948; doi:10.1038/s41467-023-38217-x)
Supplement: Supplementary file 3 — Source Data file [file 41467_2023_38217_MOESM3_ESM.zip › Source_Data/Codes/Model/Model_MeanField.py]

from LoadPackages import *

#%%
def Calculate_uline(w_a, U_a, gamma, w_d_list):
    dw_list = w_a - w_d_list
    xi_list = []
    for dw in dw_list:
        p0 = 4*np.float_power(U_a,2)
        p1 = 4*dw*U_a + gamma
        p2 = np.float_power(dw, 2) + np.float_power(gamma/2,2)
        
        n_list = np.roots([3*p0,2*p1,p2])
        n = np.min(np.real(n_list))
        xi2 = np.polyval([p0,p1,p2,0],n)
        xi_list.append(np.sqrt(xi2))
    return  np.array(xi_list)

def Calculate_lline(w_a, U_a, gamma, w_d_list):
    dw_list = w_a - w_d_list
    xi_list = []
    for dw in dw_list:
        p0 = 4*np.float_power(U_a,2) 
        p1 = 4*dw*U_a 
        p2 = np.float_power(dw, 2) + np.float_power(gamma/2,2)
        
        n_list = np.roots([3*p0,2*p1,p2])
        n = np.max(np.real(n_list))
        xi2 = np.polyval([p0,p1,p2,0],n)
        xi_list.append(np.sqrt(xi2))
    return  np.array(xi_list)

# def Calculate_qline(w_a, U_a, gamma_am, w_d_list):
#     dw_list = w_a - w_d_list
#     xi_list = []
#     for dw in dw_list:
#         p0 = 4*np.float_power(U_a,2) 
#         p1 = 4*dw*U_a
#         p2 = np.float_power(dw, 2) + np.float_power(gamma/2,2)
        
#         n = -2*p1/(2*3*p0)
#         xi2 = np.polyval([p0,p1,p2,0],n)
#         xi_list.append(np.sqrt(xi2))
#     return  np.array(xi_list)

def Calculate_ada_u(w_a,U_a,xi_list,gamma,w_d_list):
    dw_list = w_a - w_d_list
    xi2_list = np.float_power(xi_list,2)
    
    ada_mat = []
    for dw in dw_list:
        ada_list = []
        for xi2 in xi2_list:
            p0 = 4*np.float_power(U_a,2)
            p1 = 4*dw*U_a
            p2 = np.float_power(dw, 2) + np.float_power(gamma/2,2)
            
            n_list = np.roots([p0,p1,p2,-xi2])
            n = np.min(n_list[n_list.imag==0])
            ada_list.append(n)
        ada_mat.append(ada_list)
    return np.array(ada_mat, dtype=float)
        
def Calculate_ada_l(w_a,U_a,xi_list,gamma,w_d_list):
    dw_list = w_a - w_d_list
    xi2_list = np.float_power(xi_list,2)
    
    ada_mat = []
    for dw in dw_list:
        ada_list = []
        for xi2 in xi2_list:
            p0 = 4*np.float_power(U_a,2)
            p1 = 4*dw*U_a
            p2 = np.float_power(dw, 2) + np.float_power(gamma/2,2)
            
            n_list = np.roots([p0,p1,p2,-xi2])
            n = np.max(n_list[n_list.imag==0])
            ada_list.append(n)
        ada_mat.append(ada_list)
    return np.array(ada_mat, dtype=float)

# def CalculateMoments(w_a,U_a,xi_d,gamma,w_d, m_order=4):
#     dw = w_a - w_d
#     xi2 = np.power(xi_d,2)
    
#     p0 = 4*np.power(U_a,2)
#     p1 = 4*dw*U_a
#     p2 = np.power(dw, 2) + np.power(gamma/2,2)
    
#     n_list = np.roots([p0,p1,p2,-xi2])
#     n_real = np.sqrt(n_list[n_list.imag==0])
#     if len(n_real) == 1:
#         n_1 = n_real[0]
#         n_2 = n_real[0]
#         n_3 = n_real[0]
#     elif len(n_real) == 2:
#         n_1 = np.min(n_real)
#         n_2 = np.max(n_real)
#         n_3 = np.max(n_real)
#     elif len(n_real) == 3:
#         n_1 = np.min(n_real)
#         n_2 = np.median(n_real)
#         n_3 = np.max(n_real)
        
#     mom_list = np.zeros((3,m_order,m_order), dtype=complex)
#     for num_ad in range(0, m_order):
#         for num_a in range(0, m_order):
#             mom_list[0, num_ad, num_a] = np.power(n_1.conjugate(),num_ad)*np.power(n_1,num_a)
#             mom_list[1, num_ad, num_a] = np.power(n_2.conjugate(),num_ad)*np.power(n_2,num_a)
#             mom_list[2, num_ad, num_a] = np.power(n_3.conjugate(),num_ad)*np.power(n_3,num_a)
    
#     return mom_list

def CalculateMoments(w_a,U_a,xi_d,gamma,w_d, m_order=4):
    dw = w_a - w_d
    xi2 = np.power(xi_d,2)
    
    p0 = 4*np.power(U_a,2)
    p1 = 4*dw*U_a
    p2 = np.power(dw, 2) + np.power(gamma/2,2)
    
    n_list = np.roots([p0,p1,p2,-xi2])
    n_real = n_list[n_list.imag==0]
    n_positive = n_real[n_real>=0]
    if len(n_positive) == 1:
        n_1 = n_positive[0]
        
        a_1 = -xi_d/(dw + 2*U_a*n_1 - 1j*gamma/2)
        a_2 = a_1
        a_3 = a_1
    elif len(n_positive) == 2:
        n_1 = np.min(n_positive)
        n_3 = np.max(n_positive)
        
        a_1 = -xi_d/(dw + 2*U_a*n_1 - 1j*gamma/2)
        a_2 = a_1
        a_3 = -xi_d/(dw + 2*U_a*n_3 - 1j*gamma/2)
    elif len(n_positive) == 3:
        n_1 = np.min(n_positive)
        n_2 = np.median(n_positive)
        n_3 = np.max(n_positive)
        
        a_1 = -xi_d/(dw + 2*U_a*n_1 - 1j*gamma/2)
        a_2 = -xi_d/(dw + 2*U_a*n_2 - 1j*gamma/2)
        a_3 = -xi_d/(dw + 2*U_a*n_3 - 1j*gamma/2)
        
    mom_list = np.zeros((3,m_order,m_order), dtype=complex)
    for num_ad in range(0, m_order):
        for num_a in range(0, m_order):
            mom_list[0, num_ad, num_a] = np.power(a_1.conjugate(),num_ad)*np.power(a_1,num_a)
            mom_list[1, num_ad, num_a] = np.power(a_2.conjugate(),num_ad)*np.power(a_2,num_a)
            mom_list[2, num_ad, num_a] = np.power(a_3.conjugate(),num_ad)*np.power(a_3,num_a)
    
    return mom_list
