# Supplementary material for: Quantum behavior of the Duffing oscillator at the dissipative phase transition
Source: Nat Commun. 2023 May 20;14:2896. doi: 10.1038/s41467-023-38217-x (PMC10199948; doi:10.1038/s41467-023-38217-x)
Supplement: Supplementary file 3 — Source Data file [file 41467_2023_38217_MOESM3_ESM.zip › Source_Data/Codes/Experiment/Experiment_DataRearrangement.py]

from LoadPackages import *

#%%
def GetS(S1, S2, x_list, const=True):
    s_up = S2[:len(x_list)]/S1[:len(x_list)]
    s_down = S2[len(x_list):2*len(x_list)]/S1[len(x_list):2*len(x_list)]
    s = [np.mean(s_up, axis=-1), np.mean(s_down, axis=-1)]
    dr = [np.std(s_up.real, axis=-1), np.std(s_down.real, axis=-1)]
    di = [np.std(s_up.imag, axis=-1), np.std(s_down.imag, axis=-1)]
    if const==True:
        s_const = S2[2*len(x_list):]/S1[2*len(x_list):]
        s.append( np.mean(s_const, axis=-1) )
        dr.append( np.std(s_const.real, axis=-1) )
        di.append( np.std(s_const.imag, axis=-1) )
    return [s, dr, di]

def GetAmPh(S1, S2, x_list, const=True):
    s_up = S2[:len(x_list)]/S1[:len(x_list)]
    s_down = S2[len(x_list):2*len(x_list)]/S1[len(x_list):2*len(x_list)]
    
    am_up_raw = np.abs(s_up)
    am_up = np.mean( am_up_raw, axis=-1)
    dam_up = np.std( am_up_raw, axis=-1)
    
    am_down_raw = np.abs(s_down)
    am_down = np.mean( am_down_raw, axis=-1)
    dam_down = np.std( am_down_raw, axis=-1)
    
    ph_up_raw = np.unwrap( np.angle(s_up), axis=-1 )
    ph_up = np.mean( ph_up_raw, axis=-1)
    dph_up = np.std( ph_up_raw, axis=-1)
    
    ph_down_raw = np.unwrap( np.angle(s_down), axis=-1 )
    ph_down = np.mean( ph_down_raw, axis=-1)
    dph_down = np.std( ph_down_raw, axis=-1)
    
    am = [am_up, am_down]
    dam = [dam_up, dam_down]
    
    ph = [np.unwrap(ph_up), np.unwrap(ph_down)]
    dph = [dph_up, dph_down]
    if const==True:
        s_const = S2[2*len(x_list):]/S1[2*len(x_list):]
        
        am_const_raw = np.abs(s_const)
        am_const = np.mean( am_const_raw, axis=-1)
        dam_const = np.std( am_const_raw, axis=-1)
        
        ph_const_raw = np.unwrap( np.angle(s_const), axis=-1 )
        ph_const = np.mean( ph_const_raw, axis=-1)
        dph_const = np.std( ph_const_raw, axis=-1)
        
        am.append( am_const )
        dam.append( dam_const )
        
        ph.append( np.unwrap(ph_const) )
        dph.append( dph_const )
    return [am, ph, dam, dph]

def GetIn(S2, x_list, const=True):
    s_up = S2[:len(x_list)]
    s_down = S2[len(x_list):2*len(x_list)]
    s = [np.mean(s_up, axis=-1), np.mean(s_down, axis=-1)]
    ds = [np.std(s_up, axis=-1), np.std(s_down, axis=-1)]
    if const==True:
        s_const = S2[2*len(x_list):]
        s.append( np.mean(s_const, axis=-1) )
        ds.append( np.std(s_const, axis=-1) )
    return [s, ds]

def Phase(xt, params):
    theta0, Ql, f0 = params
    f = theta0 + np.arctan( 2*Ql*(1-xt/f0) )
    return f

def PhaseFit(params, uph_ori, xt):
    f = Phase(xt, params)
    return f - uph_ori

def LS_phase(ph,x_list):
    x_c = (x_list[0]+x_list[-1])/2
    dx = (x_list[1]-x_list[0])*10
    params_guess = [ph[0]-np.pi/2, x_c/dx, x_c]
    params = least_squares(PhaseFit, params_guess, args=(ph,x_list))
    return params.x

def PowerLaw(x,y, n):
    A = y * np.power(x, n)
    return A

def ExpLaw(params, xt, yt):
    A, B, C = params
    return A*np.exp(B*xt) + C - yt

def ExpLawFit(x_list,y_list):
    params_guess = [y_list[0], -1, 0]
    params = least_squares(ExpLaw, params_guess, args=(x_list,y_list))
    A, B, C = params.x
    y_fit = A*np.exp(B*x_list) + C
    return y_fit
