# Supplementary material for: Quantum behavior of the Duffing oscillator at the dissipative phase transition
Source: Nat Commun. 2023 May 20;14:2896. doi: 10.1038/s41467-023-38217-x (PMC10199948; doi:10.1038/s41467-023-38217-x)
Supplement: Supplementary file 3 — Source Data file [file 41467_2023_38217_MOESM3_ESM.zip › Source_Data/Codes/Experiment/Experiment_Units.py]

from LoadPackages import *

#%%
def mV2dBm(V_list, A, B):
    return 10*np.log10( A*np.float_power(V_list+B,2)/50/2/1E3 )

def mV2W(V_list, A, B):
    return (A*np.float_power(V_list+B,2)/50/2/1E6)

def mV2xi(V_list, A, B, w_RF):
    P_list = mV2W(V_list, A, B)
    xi = np.float_power(P_list/(const.hbar*w_RF), 1/2)
    return xi

def dBm2W(P_dBm):
    return np.float_power(10, P_dBm/10) * 1E-3

def dBm2xi(P_dBm, w_RF):
    P_W = dBm2W(P_dBm)
    xi = np.float_power(P_W/(const.hbar*w_RF), 1/2)
    return xi

def W2dBm(P_W):
    return 10*np.log10(P_W*1E3)

def V2Acr(V, Bw, w_RF, G):
    Acr = V/np.sqrt(50*G*Bw*const.hbar*w_RF)
    return Acr

def S2Acr(S, Bw, w_RF, G):
    Acr = S*(2.05/(2**14))/np.sqrt(50*G*Bw*const.hbar*w_RF)
    return Acr

def Vs2Ncr(Vs, Bw, w_RF, G, hhd):
    Ncr = Vs/(50*G*Bw*const.hbar*w_RF) - hhd
    return Ncr

def Ss2Ncr(Ss, Bw, w_RF, G, hhd):
    Ncr = Ss*((2.05/(2**14))**2)/(50*G*Bw*const.hbar*w_RF) - hhd
    return Ncr

def Ncr2Na(Ncr, Bw, gamma_l):
    Na = Ncr*Bw/(gamma_l/2) - 1/2
    return Na

def acr2a(acr, Bw, gamma_l):
    a = acr* np.sqrt(Bw/(gamma_l/2))
    return a
